# Supplementary material for: {3,3′-Bis[(anthracen-9-yl)meth­yl]-1,1′-[(ethane-1,2-diyldi­oxy)bis­(ethane-1,2-di­yl)]bis­(imidazol-2-yl­idene)}mercury(II) bis­(hexa­fluoridophosphate) acetonitrile disolvate
Source: Acta Crystallogr Sect E Struct Rep Online. 2012 Feb 17;68(Pt 3):m302. doi: 10.1107/S1600536812005958 (PMC3297254; doi:10.1107/S1600536812005958)
Supplement: Supplementary file 1 [file e-68-0m302-sup1.cif]

##############################################################################
#                                                                            #
# This CIF contains the data in a paper accepted for publication in          #
# Acta Crystallographica Section E. It conforms to the requirements of       #
# Notes for Authors for Acta Crystallographica Section E, and has been       #
# peer reviewed under the auspices of the IUCr Commission on Journals.       #
#                                                                            #
# Full details of the Crystallographic Information File format               #
# are given in the paper "The Crystallographic Information File (CIF):       #
# a New Standard Archive File for Crystallography" by S. R. Hall, F. H.      #
# Allen and I. D. Brown [Acta Cryst. (1991), A47, 655-685].                  #
#                                                                            #
# The current version of the core CIF dictionary is obtainable from          #
# ftp://ftp.iucr.org/pub/cif_core.dic.                                       #
#                                                                            #
# Software is freely available for graphical display of the structure(s)     #
# in this CIF. For information consult the CIF software page                 #
# http://www.iucr.org/resources/cif/software.                                #
#                                                                            #
# This file may be used for bona fide research purposes within the           #
# scientific community so long as proper attribution is given to the journal # 
# article from which it was obtained.                                        #
#                                                                            #
##############################################################################
data_I
_audit_creation_method     SHELXL
_chemical_name_systematic
;
{3,3'-Bis[(anthracen-9-yl)methyl]-1,1'-[(ethane-1,2-diyldioxy)bis(ethane-
1,2-diyl)]bis(imidazol-2-ylidene)}mercury(II)
bis(hexafluoridophosphate) acetonitrile disolvate
;
_chemical_name_common     ?
_chemical_formula_moiety     'C42 H38 Hg N4 O2 2+, 2(F6 P -), 2(C2 H3 N)'
_chemical_formula_sum     'C46 H44 F12 Hg N6 O2 P2'
_chemical_formula_iupac     '[Hg (C42 H38 N4 O2)] (P F6)2, 2C2 H3 N'
_chemical_formula_weight     1203.4
_chemical_melting_point     ?
_symmetry_cell_setting     orthorhombic
_symmetry_space_group_name_H-M     'P b c n'
_symmetry_space_group_name_Hall     '-P 2n 2ab'
loop_
    _symmetry_equiv_pos_as_xyz
    'x, y, z'
    '-x+1/2, -y+1/2, z+1/2'
    '-x, y, -z+1/2'
    'x+1/2, -y+1/2, -z'
    '-x, -y, -z'
    'x-1/2, y-1/2, -z-1/2'
    'x, -y, z-1/2'
    '-x-1/2, y-1/2, z'
_cell_length_a     19.774(5)
_cell_length_b     9.774(3)
_cell_length_c     24.250(6)
_cell_angle_alpha     90.00
_cell_angle_beta     90.00
_cell_angle_gamma     90.00
_cell_volume     4687(2)
_cell_formula_units_Z     4
_cell_measurement_reflns_used     990
_cell_measurement_theta_min     2.66
_cell_measurement_theta_max     24.18
_cell_measurement_temperature     298(2)
_exptl_crystal_description     block
_exptl_crystal_colour     colourless
_exptl_crystal_size_max     0.24
_exptl_crystal_size_mid     0.08
_exptl_crystal_size_min     0.06
_exptl_crystal_density_diffrn     1.705
_exptl_crystal_density_meas     ?
_exptl_crystal_density_method     'not measured'
_exptl_crystal_F_000     2384
_exptl_absorpt_coefficient_mu     3.446
_exptl_absorpt_correction_type     multi-scan
_exptl_absorpt_process_details     'SADABS (Sheldrick, 1996)'
_exptl_absorpt_correction_T_min     0.775
_exptl_absorpt_correction_T_max     0.864
_exptl_special_details     ?
_diffrn_ambient_temperature     298(2)
_diffrn_radiation_type     MoK\a
_diffrn_radiation_wavelength     0.71073
_diffrn_radiation_source     'fine-focus sealed tube'
_diffrn_radiation_monochromator     graphite
_diffrn_measurement_device_type     'Bruker APEXII CCD area-detector'
_diffrn_measurement_method     '\f and \w'
_diffrn_detector_area_resol_mean     ?
_diffrn_reflns_number     25351
_diffrn_reflns_av_R_equivalents     0.0862
_diffrn_reflns_av_sigmaI/netI     0.0637
_diffrn_reflns_theta_min     2.32
_diffrn_reflns_theta_max     26.43
_diffrn_reflns_theta_full     26.43
_diffrn_measured_fraction_theta_max     0.996
_diffrn_measured_fraction_theta_full     0.996
_diffrn_reflns_limit_h_min     -24
_diffrn_reflns_limit_h_max     21
_diffrn_reflns_limit_k_min     -8
_diffrn_reflns_limit_k_max     12
_diffrn_reflns_limit_l_min     -30
_diffrn_reflns_limit_l_max     29
_diffrn_standards_number     0
_diffrn_standards_interval_count     ?
_diffrn_standards_interval_time     ?
_diffrn_standards_decay_%     ?
_refine_special_details
;
Refinement of <i>F</i>^2^ against ALL reflections. The weighted <i>R</i>-factor
<i>wR</i> and goodness of fit <i>S</i> are based on <i>F</i>^2^, conventional
<i>R</i>-factors <i>R</i> are based on <i>F</i>, with <i>F</i> set to zero for
negative <i>F</i>^2^. The threshold expression of <i>F</i>^2^ >
\s(<i>F</i>^2^) is used only for calculating <i>R</i>-factors(gt) <i>etc</i>.
and is not relevant to the choice of reflections for refinement.
<i>R</i>-factors based on <i>F</i>^2^ are statistically about twice as large
as those based on <i>F</i>, and <i>R</i>-factors based on ALL data will be
even larger.
;
_reflns_number_total     4804
_reflns_number_gt     3011
_reflns_threshold_expression     I>2\s(I)
_refine_ls_structure_factor_coef     Fsqd
_refine_ls_matrix_type     full
_refine_ls_R_factor_all     0.1169
_refine_ls_R_factor_gt     0.0652
_refine_ls_wR_factor_gt     0.1465
_refine_ls_wR_factor_ref     0.1688
_refine_ls_goodness_of_fit_ref     1.101
_refine_ls_restrained_S_all     1.101
_refine_ls_number_reflns     4804
_refine_ls_number_parameters     313
_refine_ls_number_restraints     3
_refine_ls_hydrogen_treatment     constr
_refine_ls_weighting_scheme     calc
_refine_ls_weighting_details
       'calc w = 1/[\s^2^(Fo^2^)+(0.0885P)^2^+0.0000P] where P=(Fo^2^+2Fc^2^)/3'
_atom_sites_solution_hydrogens     geom
_atom_sites_solution_primary     direct
_atom_sites_solution_secondary     difmap
_refine_ls_shift/su_max     0.001
_refine_ls_shift/su_mean     0.000
_refine_diff_density_max     1.460
_refine_diff_density_min     -1.801
_refine_ls_extinction_method     none
_refine_ls_extinction_coef     ?
loop_
    _atom_type_symbol
    _atom_type_description
    _atom_type_scat_dispersion_real
    _atom_type_scat_dispersion_imag
    _atom_type_scat_source
    'C' 'C' 0.0033 0.0016
                         'International Tables Vol C Tables 4.2.6.8 and 6.1.1.4'
    'H' 'H' 0.0000 0.0000
                         'International Tables Vol C Tables 4.2.6.8 and 6.1.1.4'
    'N' 'N' 0.0061 0.0033
                         'International Tables Vol C Tables 4.2.6.8 and 6.1.1.4'
    'O' 'O' 0.0106 0.0060
                         'International Tables Vol C Tables 4.2.6.8 and 6.1.1.4'
    'F' 'F' 0.0171 0.0103
                         'International Tables Vol C Tables 4.2.6.8 and 6.1.1.4'
    'P' 'P' 0.1023 0.0942
                         'International Tables Vol C Tables 4.2.6.8 and 6.1.1.4'
    'Hg' 'Hg' -2.3894 9.2266
                         'International Tables Vol C Tables 4.2.6.8 and 6.1.1.4'
_computing_data_collection     'APEX2 (Bruker 2007)'
_computing_cell_refinement     'SAINT (Bruker 2007)'
_computing_data_reduction     'SAINT (Bruker 2007)'
_computing_structure_solution     'SHELXS97 (Sheldrick, 2008)'
_computing_structure_refinement     'SHELXL97 (Sheldrick, 2008)'
_computing_molecular_graphics     'SHELXTL (Sheldrick, 2008)'
_computing_publication_material     'SHELXTL (Sheldrick, 2008)'
loop_
    _atom_site_type_symbol
    _atom_site_label
    _atom_site_fract_x
    _atom_site_fract_y
    _atom_site_fract_z
    _atom_site_U_iso_or_equiv
    _atom_site_adp_type
    _atom_site_calc_flag
    _atom_site_refinement_flags
    _atom_site_occupancy
    _atom_site_symmetry_multiplicity
    _atom_site_disorder_assembly
    _atom_site_disorder_group
    Hg Hg1 0.0000 0.46027(4) 0.2500 0.03456(17) Uani d S 1 2 . .
    N N1 0.1519(4) 0.5080(8) 0.2447(3) 0.0373(17) Uani d . 1 1 . .
    N N2 0.1200(3) 0.3926(8) 0.1754(3) 0.0378(17) Uani d . 1 1 . .
    O O1 0.0679(4) 0.7289(7) 0.2621(3) 0.054(2) Uani d . 1 1 . .
    C C1 0.0977(4) 0.4525(8) 0.2209(3) 0.0316(18) Uani d . 1 1 . .
    C C2 0.2094(5) 0.4854(12) 0.2147(5) 0.057(3) Uani d . 1 1 . .
    H H2 0.2531 0.5141 0.2229 0.068 Uiso calc R 1 1 . .
    C C3 0.1889(5) 0.4122(11) 0.1705(4) 0.052(3) Uani d . 1 1 . .
    H H3 0.2162 0.3808 0.1419 0.062 Uiso calc R 1 1 . .
    C C4 0.1511(5) 0.5826(10) 0.2972(4) 0.044(2) Uani d . 1 1 . .
    H H4A 0.1957 0.5791 0.3136 0.053 Uiso calc R 1 1 . .
    H H4B 0.1198 0.5379 0.3222 0.053 Uiso calc R 1 1 . .
    C C5 0.1304(5) 0.7289(10) 0.2901(4) 0.049(3) Uani d . 1 1 . .
    H H5A 0.1258 0.7729 0.3257 0.058 Uiso calc R 1 1 . .
    H H5B 0.1641 0.7780 0.2688 0.058 Uiso calc R 1 1 . .
    C C6 0.0285(6) 0.8505(10) 0.2693(4) 0.048(2) Uani d . 1 1 . .
    H H6A 0.0565 0.9303 0.2628 0.057 Uiso calc R 1 1 . .
    H H6B 0.0117 0.8548 0.3068 0.057 Uiso calc R 1 1 . .
    C C7 0.0762(5) 0.3126(10) 0.1375(4) 0.046(2) Uani d . 1 1 . .
    H H7A 0.0425 0.3731 0.1218 0.055 Uiso calc R 1 1 . .
    H H7B 0.0527 0.2429 0.1586 0.055 Uiso calc R 1 1 . .
    C C8 0.1157(5) 0.2431(11) 0.0902(4) 0.046(2) Uani d . 1 1 . .
    C C9 0.1315(5) 0.3178(11) 0.0428(4) 0.048(3) Uani d . 1 1 . .
    C C10 0.1182(6) 0.4599(12) 0.0370(5) 0.060(3) Uani d . 1 1 . .
    H H10 0.0982 0.5063 0.0663 0.073 Uiso calc R 1 1 . .
    C C11 0.1334(8) 0.5304(11) -0.0093(5) 0.067(4) Uani d . 1 1 . .
    H H11 0.1218 0.6223 -0.0124 0.081 Uiso calc R 1 1 . .
    C C12 0.1673(6) 0.4629(14) -0.0533(5) 0.070(4) Uani d . 1 1 . .
    H H12 0.1793 0.5117 -0.0847 0.084 Uiso calc R 1 1 . .
    C C13 0.1823(5) 0.3289(13) -0.0497(4) 0.058(3) Uani d . 1 1 . .
    H H13 0.2038 0.2861 -0.0791 0.069 Uiso calc R 1 1 . .
    C C14 0.1654(5) 0.2502(11) -0.0012(4) 0.050(3) Uani d . 1 1 . .
    C C15 0.1800(5) 0.1125(12) 0.0019(4) 0.050(3) Uani d . 1 1 . .
    H H15 0.2000 0.0694 -0.0282 0.061 Uiso calc R 1 1 . .
    C C16 0.1655(5) 0.0367(11) 0.0488(4) 0.048(3) Uani d . 1 1 . .
    C C17 0.1790(5) -0.1056(12) 0.0516(5) 0.055(3) Uani d . 1 1 . .
    H H17 0.1975 -0.1491 0.0210 0.066 Uiso calc R 1 1 . .
    C C18 0.1657(5) -0.1800(12) 0.0975(5) 0.061(3) Uani d . 1 1 . .
    H H18 0.1764 -0.2725 0.0985 0.073 Uiso calc R 1 1 . .
    C C19 0.1358(6) -0.1179(11) 0.1431(5) 0.064(3) Uani d . 1 1 . .
    H H19 0.1259 -0.1703 0.1741 0.076 Uiso calc R 1 1 . .
    C C20 0.1209(6) 0.0192(11) 0.1432(5) 0.054(3) Uani d . 1 1 . .
    H H20 0.1028 0.0592 0.1747 0.065 Uiso calc R 1 1 . .
    C C21 0.1330(5) 0.1013(10) 0.0953(4) 0.041(2) Uani d . 1 1 . .
    N N3 0.5038(11) 0.1282(19) 0.1170(10) 0.146(8) Uani d D 1 1 . .
    C C22 0.5063(9) 0.217(2) 0.0890(8) 0.117(9) Uani d D 1 1 . .
    C C23 0.5048(8) 0.334(2) 0.0493(9) 0.145(9) Uani d D 1 1 . .
    H H23A 0.4653 0.3277 0.0265 0.217 Uiso calc R 1 1 . .
    H H23B 0.5445 0.3318 0.0266 0.217 Uiso calc R 1 1 . .
    H H23C 0.5037 0.4190 0.0694 0.217 Uiso calc R 1 1 . .
    P P1 0.13116(17) 0.1670(3) 0.34660(15) 0.0625(8) Uani d . 1 1 . .
    F F1 0.1456(7) 0.1821(11) 0.4086(4) 0.165(5) Uani d . 1 1 . .
    F F2 0.1925(4) 0.2599(8) 0.3349(5) 0.136(4) Uani d . 1 1 . .
    F F3 0.1723(6) 0.0382(8) 0.3418(7) 0.194(7) Uani d . 1 1 . .
    F F4 0.0695(5) 0.0783(9) 0.3592(4) 0.128(4) Uani d . 1 1 . .
    F F5 0.0880(4) 0.3006(8) 0.3479(5) 0.125(3) Uani d . 1 1 . .
    F F6 0.1159(9) 0.1570(13) 0.2854(4) 0.219(8) Uani d . 1 1 . .
loop_
    _atom_site_aniso_label
    _atom_site_aniso_U_11
    _atom_site_aniso_U_22
    _atom_site_aniso_U_33
    _atom_site_aniso_U_12
    _atom_site_aniso_U_13
    _atom_site_aniso_U_23
    Hg1 0.0341(3) 0.0382(3) 0.0314(2) 0.000 0.0074(3) 0.000
    N1 0.040(4) 0.047(4) 0.025(4) -0.003(3) 0.002(4) -0.010(4)
    N2 0.024(4) 0.049(4) 0.041(4) 0.001(4) 0.006(3) -0.007(4)
    O1 0.067(5) 0.037(3) 0.057(5) -0.002(3) -0.013(3) -0.017(3)
    C1 0.039(5) 0.034(4) 0.022(4) -0.002(4) 0.006(4) 0.002(4)
    C2 0.029(5) 0.081(8) 0.061(7) -0.009(5) 0.007(5) -0.032(6)
    C3 0.032(5) 0.076(7) 0.047(6) 0.001(5) 0.013(5) -0.011(6)
    C4 0.040(6) 0.047(5) 0.045(6) -0.002(5) -0.004(5) -0.004(5)
    C5 0.054(6) 0.047(6) 0.045(6) -0.009(5) -0.013(5) -0.015(5)
    C6 0.064(6) 0.036(5) 0.043(5) 0.001(5) -0.007(5) -0.002(4)
    C7 0.040(5) 0.052(6) 0.046(6) -0.007(5) 0.013(5) -0.013(5)
    C8 0.041(5) 0.060(6) 0.036(5) -0.010(5) 0.005(4) -0.018(5)
    C9 0.037(5) 0.060(6) 0.048(6) -0.009(5) 0.006(5) -0.024(5)
    C10 0.067(8) 0.065(7) 0.050(7) -0.010(6) 0.008(6) -0.016(6)
    C11 0.087(10) 0.062(8) 0.053(8) -0.006(7) -0.002(6) 0.005(6)
    C12 0.060(8) 0.096(11) 0.055(7) -0.007(8) -0.008(6) 0.001(7)
    C13 0.061(7) 0.077(8) 0.035(5) -0.006(7) 0.002(5) -0.008(6)
    C14 0.046(6) 0.061(6) 0.042(6) -0.013(6) 0.008(5) -0.012(5)
    C15 0.047(6) 0.064(6) 0.040(6) 0.000(6) 0.011(5) -0.014(5)
    C16 0.034(5) 0.061(7) 0.047(6) -0.005(5) -0.003(4) -0.020(5)
    C17 0.040(6) 0.061(7) 0.065(7) 0.000(5) -0.004(5) -0.025(6)
    C18 0.053(7) 0.057(7) 0.073(8) 0.001(6) -0.016(6) -0.004(6)
    C19 0.079(8) 0.047(6) 0.066(7) -0.011(6) -0.009(7) 0.000(6)
    C20 0.055(7) 0.064(7) 0.045(6) -0.020(6) -0.001(5) -0.008(5)
    C21 0.034(5) 0.050(5) 0.040(5) -0.011(5) 0.001(4) -0.012(5)
    N3 0.114(13) 0.110(13) 0.21(2) 0.013(13) -0.025(13) -0.071(16)
    C22 0.044(9) 0.124(17) 0.18(3) 0.015(15) -0.002(14) -0.085(18)
    C23 0.097(14) 0.16(2) 0.18(2) 0.033(15) 0.064(13) -0.022(18)
    P1 0.068(2) 0.0389(14) 0.080(2) -0.0070(15) -0.0066(18) -0.0066(15)
    F1 0.258(14) 0.134(8) 0.103(7) -0.033(9) -0.075(8) -0.014(7)
    F2 0.091(6) 0.088(6) 0.228(12) -0.023(5) 0.030(7) 0.004(7)
    F3 0.179(11) 0.056(5) 0.35(2) 0.026(6) 0.102(12) -0.006(8)
    F4 0.108(7) 0.121(7) 0.155(9) -0.050(6) 0.032(6) -0.023(7)
    F5 0.078(5) 0.089(6) 0.208(11) 0.011(5) 0.000(6) 0.024(7)
    F6 0.42(2) 0.158(11) 0.084(7) -0.145(14) -0.030(10) -0.001(7)
_geom_special_details
;
All e.s.d.'s (except the e.s.d. in the dihedral angle between two l.s. planes)
are estimated using the full covariance matrix. The cell e.s.d.'s are taken
into account individually in the estimation of e.s.d.'s in distances, angles
and torsion angles; correlations between e.s.d.'s in cell parameters are only
used when they are defined by crystal symmetry. An approximate (isotropic)
treatment of cell e.s.d.'s is used for estimating e.s.d.'s involving l.s.
planes.
;
loop_
    _geom_bond_atom_site_label_1
    _geom_bond_atom_site_label_2
    _geom_bond_site_symmetry_2
    _geom_bond_distance
    _geom_bond_publ_flag
    Hg1 C1 . 2.058(9) yes
    Hg1 C1 3 2.058(9) ?
    N1 C1 . 1.334(11) ?
    N1 C2 . 1.367(12) ?
    N1 C4 . 1.466(11) ?
    N2 C1 . 1.324(10) ?
    N2 C3 . 1.380(11) ?
    N2 C7 . 1.485(11) ?
    O1 C5 . 1.410(11) ?
    O1 C6 . 1.432(12) ?
    C2 C3 . 1.351(14) ?
    C2 H2 . 0.9300 ?
    C3 H3 . 0.9300 ?
    C4 C5 . 1.497(13) ?
    C4 H4A . 0.9700 ?
    C4 H4B . 0.9700 ?
    C5 H5A . 0.9700 ?
    C5 H5B . 0.9700 ?
    C6 C6 3 1.46(2) ?
    C6 H6A . 0.9700 ?
    C6 H6B . 0.9700 ?
    C7 C8 . 1.546(12) ?
    C7 H7A . 0.9700 ?
    C7 H7B . 0.9700 ?
    C8 C9 . 1.397(14) ?
    C8 C21 . 1.433(14) ?
    C9 C10 . 1.421(14) ?
    C9 C14 . 1.422(13) ?
    C10 C11 . 1.352(16) ?
    C10 H10 . 0.9300 ?
    C11 C12 . 1.423(17) ?
    C11 H11 . 0.9300 ?
    C12 C13 . 1.345(15) ?
    C12 H12 . 0.9300 ?
    C13 C14 . 1.446(14) ?
    C13 H13 . 0.9300 ?
    C14 C15 . 1.378(14) ?
    C15 C16 . 1.388(14) ?
    C15 H15 . 0.9300 ?
    C16 C17 . 1.417(15) ?
    C16 C21 . 1.444(13) ?
    C17 C18 . 1.355(15) ?
    C17 H17 . 0.9300 ?
    C18 C19 . 1.393(15) ?
    C18 H18 . 0.9300 ?
    C19 C20 . 1.371(15) ?
    C19 H19 . 0.9300 ?
    C20 C21 . 1.431(14) ?
    C20 H20 . 0.9300 ?
    N3 C22 . 1.104(8) ?
    C22 C23 . 1.497(8) ?
    C23 H23A . 0.9600 ?
    C23 H23B . 0.9600 ?
    C23 H23C . 0.9600 ?
    P1 F6 . 1.518(11) ?
    P1 F3 . 1.503(9) ?
    P1 F4 . 1.527(8) ?
    P1 F1 . 1.539(10) ?
    P1 F2 . 1.540(8) ?
    P1 F5 . 1.561(8) yes
loop_
    _geom_angle_atom_site_label_1
    _geom_angle_atom_site_label_2
    _geom_angle_atom_site_label_3
    _geom_angle_site_symmetry_1
    _geom_angle_site_symmetry_3
    _geom_angle
    _geom_angle_publ_flag
    C1 Hg1 C1 . 3 175.8(5) ?
    C1 N1 C2 . . 111.9(7) ?
    C1 N1 C4 . . 124.6(7) ?
    C2 N1 C4 . . 123.5(8) ?
    C1 N2 C3 . . 109.9(8) ?
    C1 N2 C7 . . 123.6(7) ?
    C3 N2 C7 . . 126.5(7) ?
    C5 O1 C6 . . 114.7(7) ?
    N2 C1 N1 . . 105.8(8) ?
    N2 C1 Hg1 . . 128.0(7) ?
    N1 C1 Hg1 . . 126.3(6) ?
    C3 C2 N1 . . 105.0(9) ?
    C3 C2 H2 . . 127.5 ?
    N1 C2 H2 . . 127.5 ?
    C2 C3 N2 . . 107.5(8) ?
    C2 C3 H3 . . 126.3 ?
    N2 C3 H3 . . 126.3 ?
    N1 C4 C5 . . 112.2(8) ?
    N1 C4 H4A . . 109.2 ?
    C5 C4 H4A . . 109.2 ?
    N1 C4 H4B . . 109.2 ?
    C5 C4 H4B . . 109.2 ?
    H4A C4 H4B . . 107.9 ?
    O1 C5 C4 . . 107.1(8) ?
    O1 C5 H5A . . 110.3 ?
    C4 C5 H5A . . 110.3 ?
    O1 C5 H5B . . 110.3 ?
    C4 C5 H5B . . 110.3 ?
    H5A C5 H5B . . 108.5 ?
    O1 C6 C6 . 3 110.0(7) ?
    O1 C6 H6A . . 109.7 ?
    C6 C6 H6A 3 . 109.7 ?
    O1 C6 H6B . . 109.7 ?
    C6 C6 H6B 3 . 109.7 ?
    H6A C6 H6B . . 108.2 ?
    N2 C7 C8 . . 113.3(7) ?
    N2 C7 H7A . . 108.9 ?
    C8 C7 H7A . . 108.9 ?
    N2 C7 H7B . . 108.9 ?
    C8 C7 H7B . . 108.9 ?
    H7A C7 H7B . . 107.7 ?
    C9 C8 C21 . . 121.6(9) ?
    C9 C8 C7 . . 119.6(9) ?
    C21 C8 C7 . . 118.7(9) ?
    C8 C9 C10 . . 123.4(9) ?
    C8 C9 C14 . . 118.6(10) ?
    C10 C9 C14 . . 117.9(10) ?
    C11 C10 C9 . . 122.6(11) ?
    C11 C10 H10 . . 118.7 ?
    C9 C10 H10 . . 118.7 ?
    C10 C11 C12 . . 119.4(11) ?
    C10 C11 H11 . . 120.3 ?
    C12 C11 H11 . . 120.3 ?
    C13 C12 C11 . . 120.5(12) ?
    C13 C12 H12 . . 119.8 ?
    C11 C12 H12 . . 119.8 ?
    C12 C13 C14 . . 121.4(11) ?
    C12 C13 H13 . . 119.3 ?
    C14 C13 H13 . . 119.3 ?
    C15 C14 C9 . . 120.8(10) ?
    C15 C14 C13 . . 121.0(10) ?
    C9 C14 C13 . . 118.1(10) ?
    C14 C15 C16 . . 121.5(9) ?
    C14 C15 H15 . . 119.3 ?
    C16 C15 H15 . . 119.3 ?
    C15 C16 C17 . . 121.6(10) ?
    C15 C16 C21 . . 119.9(10) ?
    C17 C16 C21 . . 118.4(10) ?
    C18 C17 C16 . . 121.9(10) ?
    C18 C17 H17 . . 119.0 ?
    C16 C17 H17 . . 119.0 ?
    C17 C18 C19 . . 120.1(11) ?
    C17 C18 H18 . . 120.0 ?
    C19 C18 H18 . . 120.0 ?
    C20 C19 C18 . . 121.1(11) ?
    C20 C19 H19 . . 119.4 ?
    C18 C19 H19 . . 119.4 ?
    C19 C20 C21 . . 120.8(10) ?
    C19 C20 H20 . . 119.6 ?
    C21 C20 H20 . . 119.6 ?
    C20 C21 C8 . . 125.0(9) ?
    C20 C21 C16 . . 117.5(10) ?
    C8 C21 C16 . . 117.5(9) ?
    N3 C22 C23 . . 176(3) ?
    C22 C23 H23A . . 109.5 ?
    C22 C23 H23B . . 109.5 ?
    H23A C23 H23B . . 109.5 ?
    C22 C23 H23C . . 109.5 ?
    H23A C23 H23C . . 109.5 ?
    H23B C23 H23C . . 109.5 ?
    F6 P1 F3 . . 88.8(9) ?
    F6 P1 F4 . . 90.0(7) ?
    F3 P1 F4 . . 88.4(6) ?
    F6 P1 F1 . . 178.0(8) ?
    F3 P1 F1 . . 93.2(8) ?
    F4 P1 F1 . . 90.4(6) ?
    F6 P1 F2 . . 90.9(7) ?
    F3 P1 F2 . . 93.1(5) ?
    F4 P1 F2 . . 178.3(6) ?
    F1 P1 F2 . . 88.7(7) ?
    F6 P1 F5 . . 88.0(8) ?
    F3 P1 F5 . . 176.8(9) ?
    F4 P1 F5 . . 92.0(5) ?
    F1 P1 F5 . . 90.0(6) ?
    F2 P1 F5 . . 86.6(5) ?
loop_
    _geom_torsion_atom_site_label_1
    _geom_torsion_atom_site_label_2
    _geom_torsion_atom_site_label_3
    _geom_torsion_atom_site_label_4
    _geom_torsion_site_symmetry_1
    _geom_torsion_site_symmetry_2
    _geom_torsion_site_symmetry_3
    _geom_torsion_site_symmetry_4
    _geom_torsion
    _geom_torsion_publ_flag
    C3 N2 C1 N1 . . . . -0.7(10) ?
    C7 N2 C1 N1 . . . . 177.2(8) ?
    C3 N2 C1 Hg1 . . . . 179.4(7) ?
    C7 N2 C1 Hg1 . . . . -2.7(13) ?
    C2 N1 C1 N2 . . . . 0.5(11) ?
    C4 N1 C1 N2 . . . . -178.5(8) ?
    C2 N1 C1 Hg1 . . . . -179.6(8) ?
    C4 N1 C1 Hg1 . . . . 1.4(13) ?
    C1 N1 C2 C3 . . . . -0.1(13) ?
    C4 N1 C2 C3 . . . . 178.9(9) ?
    N1 C2 C3 N2 . . . . -0.3(13) ?
    C1 N2 C3 C2 . . . . 0.6(12) ?
    C7 N2 C3 C2 . . . . -177.2(10) ?
    C1 N1 C4 C5 . . . . -82.8(11) ?
    C2 N1 C4 C5 . . . . 98.3(11) ?
    C6 O1 C5 C4 . . . . 157.9(9) ?
    N1 C4 C5 O1 . . . . 54.2(11) ?
    C5 O1 C6 C6 . . . 3 169.4(10) ?
    C1 N2 C7 C8 . . . . -175.1(8) ?
    C3 N2 C7 C8 . . . . 2.4(14) ?
    N2 C7 C8 C9 . . . . -83.4(11) ?
    N2 C7 C8 C21 . . . . 99.1(10) ?
    C21 C8 C9 C10 . . . . -177.0(10) ?
    C7 C8 C9 C10 . . . . 5.6(15) ?
    C21 C8 C9 C14 . . . . 0.0(14) ?
    C7 C8 C9 C14 . . . . -177.5(8) ?
    C8 C9 C10 C11 . . . . -179.6(11) ?
    C14 C9 C10 C11 . . . . 3.4(17) ?
    C9 C10 C11 C12 . . . . -3.4(18) ?
    C10 C11 C12 C13 . . . . 2.1(19) ?
    C11 C12 C13 C14 . . . . -1.0(18) ?
    C8 C9 C14 C15 . . . . 2.8(15) ?
    C10 C9 C14 C15 . . . . 179.9(10) ?
    C8 C9 C14 C13 . . . . -179.2(9) ?
    C10 C9 C14 C13 . . . . -2.1(14) ?
    C12 C13 C14 C15 . . . . 179.0(11) ?
    C12 C13 C14 C9 . . . . 1.0(16) ?
    C9 C14 C15 C16 . . . . -3.6(16) ?
    C13 C14 C15 C16 . . . . 178.5(10) ?
    C14 C15 C16 C17 . . . . 178.5(10) ?
    C14 C15 C16 C21 . . . . 1.6(15) ?
    C15 C16 C17 C18 . . . . 179.3(10) ?
    C21 C16 C17 C18 . . . . -3.7(15) ?
    C16 C17 C18 C19 . . . . 2.1(16) ?
    C17 C18 C19 C20 . . . . -1.6(17) ?
    C18 C19 C20 C21 . . . . 2.7(16) ?
    C19 C20 C21 C8 . . . . 176.4(10) ?
    C19 C20 C21 C16 . . . . -4.3(14) ?
    C9 C8 C21 C20 . . . . 177.5(9) ?
    C7 C8 C21 C20 . . . . -5.0(14) ?
    C9 C8 C21 C16 . . . . -1.8(14) ?
    C7 C8 C21 C16 . . . . 175.7(8) ?
    C15 C16 C21 C20 . . . . -178.3(9) ?
    C17 C16 C21 C20 . . . . 4.7(13) ?
    C15 C16 C21 C8 . . . . 1.1(13) ?
    C17 C16 C21 C8 . . . . -175.9(8) ?
loop_
    _geom_hbond_atom_site_label_D
    _geom_hbond_atom_site_label_H
    _geom_hbond_atom_site_label_A
    _geom_hbond_site_symmetry_A
    _geom_hbond_distance_DH
    _geom_hbond_distance_HA
    _geom_hbond_distance_DA
    _geom_hbond_angle_DHA
    C4 H4B F5 1_555 0.97 2.48 3.265(13) 137
_iucr_refine_instructions_details
;
TITL 040527D in Pbcn
CELL 0.71073  19.7741   9.7744  24.2497  90.000  90.000  90.000
ZERR    4.00   0.0054   0.0025   0.0062   0.000   0.000   0.000
LATT 1
SYMM 0.5-X, 0.5-Y, 0.5+Z
SYMM -X, Y, 0.5-Z
SYMM 0.5+X, 0.5-Y, -Z
SFAC C  H  N  O  F  P  Hg
UNIT 184 176 24 8 48 8 4
L.S. 10
ACTA
BOND $H
FMAP 2
PLAN 10
omit 2   0   0
omit 0   0   2
DFIX 2.6 0.01 N3 C23
DFIX 1.1 0.01 N3 C22
DFIX 1.5 0.01 C22 C23
HTAB
CONF
WGHT      0.0885      0.0000
FVAR  0.168500
Hg1    7   0.000000  0.460266  0.250000 10.500000  0.033680  0.038060 =
           0.031120  0.000000  0.007380  0.000000
N1     3   0.152273  0.507975  0.244823 11.000000  0.038910  0.046740 =
           0.027080 -0.010070  0.000120 -0.001770
N2     3   0.120407  0.392768  0.175246 11.000000  0.023750  0.050120 =
           0.039150 -0.007410  0.005700  0.000130
O1     4   0.068122  0.728767  0.262225 11.000000  0.064090  0.037820 =
           0.057910 -0.016130 -0.013470 -0.001240
C1     1   0.098097  0.452328  0.220974 11.000000  0.038580  0.033140 =
           0.023160  0.002050  0.005350 -0.000510
C2     1   0.209377  0.485530  0.214449 11.000000  0.028690  0.081000 =
           0.060090 -0.029600  0.006350 -0.009430
AFIX 43
H2     2   0.253056  0.514578  0.222519 11.000000 -1.200000
AFIX 0
C3     1   0.189080  0.412371  0.170289 11.000000  0.031670  0.075730 =
           0.047490 -0.013450  0.012430  0.000260
AFIX 43
H3     2   0.216422  0.380974  0.141766 11.000000 -1.200000
AFIX 0
C4     1   0.151525  0.582422  0.297245 11.000000  0.039390  0.045980 =
           0.044060 -0.004590 -0.004740 -0.002950
AFIX 23
H4A    2   0.196235  0.578797  0.313639 11.000000 -1.200000
H4B    2   0.120282  0.537959  0.322340 11.000000 -1.200000
AFIX 0
C5     1   0.131085  0.728709  0.290153 11.000000  0.051150  0.048960 =
           0.046380 -0.015600 -0.012170 -0.008630
AFIX 23
H5A    2   0.126708  0.772885  0.325794 11.000000 -1.200000
H5B    2   0.164753  0.777624  0.268762 11.000000 -1.200000
AFIX 0
C6     1   0.028721  0.850179  0.269403 11.000000  0.063040  0.038110 =
           0.043890 -0.002700 -0.006200  0.000730
AFIX 23
H6A    2   0.056749  0.930016  0.262916 11.000000 -1.200000
H6B    2   0.011992  0.854540  0.306965 11.000000 -1.200000
AFIX 0
C7     1   0.076642  0.312811  0.137426 11.000000  0.037260  0.052580 =
           0.047000 -0.010960  0.012790 -0.006730
AFIX 23
H7A    2   0.042860  0.373282  0.121707 11.000000 -1.200000
H7B    2   0.053118  0.243176  0.158504 11.000000 -1.200000
AFIX 0
C8     1   0.115950  0.243217  0.090160 11.000000  0.039850  0.062100 =
           0.036370 -0.019410  0.004180 -0.010100
C9     1   0.131731  0.317743  0.042665 11.000000  0.039130  0.059080 =
           0.044180 -0.021950  0.005060 -0.009700
C10    1   0.118737  0.459738  0.036925 11.000000  0.066400  0.064420 =
           0.049670 -0.016130  0.007140 -0.008440
AFIX 43
H10    2   0.098431  0.506092  0.066037 11.000000 -1.200000
AFIX 0
C11    1   0.134728  0.530386 -0.009246 11.000000  0.085020  0.063580 =
           0.051820  0.007320 -0.002630 -0.005640
AFIX 43
H11    2   0.124077  0.622793 -0.012077 11.000000 -1.200000
AFIX 0
C12    1   0.167767  0.462624 -0.053170 11.000000  0.061410  0.098070 =
           0.053260  0.000000 -0.008710 -0.008060
AFIX 43
H12    2   0.179418  0.511147 -0.084762 11.000000 -1.200000
AFIX 0
C13    1   0.182481  0.328474 -0.049617 11.000000  0.062510  0.075550 =
           0.034870 -0.007110  0.001550 -0.008040
AFIX 43
H13    2   0.203859  0.285487 -0.079056 11.000000 -1.200000
AFIX 0
C14    1   0.165827  0.250058 -0.001195 11.000000  0.043480  0.063030 =
           0.043150 -0.013580  0.009040 -0.014820
C15    1   0.180378  0.112127  0.001995 11.000000  0.045450  0.063530 =
           0.040140 -0.014400  0.010080  0.000310
AFIX 43
H15    2   0.200555  0.068985 -0.027967 11.000000 -1.200000
AFIX 0
C16    1   0.165630  0.036554  0.048760 11.000000  0.033710  0.061250 =
           0.048550 -0.018980 -0.002800 -0.005290
C17    1   0.179483 -0.105240  0.051318 11.000000  0.040990  0.062150 =
           0.063510 -0.022540 -0.004080  0.000570
AFIX 43
H17    2   0.198166 -0.148214  0.020680 11.000000 -1.200000
AFIX 0
C18    1   0.166398 -0.180296  0.096951 11.000000  0.051690  0.057110 =
           0.074980 -0.009620 -0.012530  0.002260
AFIX 43
H18    2   0.177236 -0.272856  0.097832 11.000000 -1.200000
AFIX 0
C19    1   0.136722 -0.118528  0.142452 11.000000  0.075890  0.047880 =
           0.067650  0.005120 -0.010800 -0.013920
AFIX 43
H19    2   0.126975 -0.171043  0.173429 11.000000 -1.200000
AFIX 0
C20    1   0.121431  0.018741  0.142677 11.000000  0.051580  0.066650 =
           0.042760 -0.007340 -0.001160 -0.019510
AFIX 43
H20    2   0.103138  0.058183  0.174229 11.000000 -1.200000
AFIX 0
C21    1   0.133234  0.101334  0.095235 11.000000  0.034170  0.049100 =
           0.039430 -0.011680  0.001470 -0.011320
N3     3   0.504101  0.130463  0.115739 11.000000  0.113060  0.115170 =
           0.206540 -0.072110 -0.025840  0.015980
C22    1   0.506291  0.219556  0.087765 11.000000  0.043750  0.127870 =
           0.182630 -0.086190 -0.002570  0.016320
C23    1   0.505021  0.336779  0.048147 11.000000  0.100550  0.158090 =
           0.180710 -0.019220  0.065420  0.035370
AFIX 137
H23A   2   0.464802  0.331791  0.026065 11.000000 -1.500000
H23B   2   0.544062  0.332428  0.024681 11.000000 -1.500000
H23C   2   0.505383  0.421369  0.068261 11.000000 -1.500000
AFIX 0
P1     6   0.131301  0.167032  0.346635 11.000000  0.068440  0.039080 =
           0.080750 -0.006700 -0.007000 -0.006760
F1     5   0.146659  0.181976  0.408485 11.000000  0.254890  0.130430 =
           0.105020 -0.014920 -0.077010 -0.031420
F2     5   0.192582  0.259875  0.335202 11.000000  0.089280  0.087400 =
           0.228200  0.002750  0.028530 -0.021790
F3     5   0.173458  0.038326  0.342854 11.000000  0.171870  0.058250 =
           0.342590 -0.002360  0.097040  0.030030
F4     5   0.069784  0.078510  0.359538 11.000000  0.109940  0.122110 =
           0.157170 -0.023700  0.031720 -0.052560
F5     5   0.088766  0.300397  0.348071 11.000000  0.080530  0.087130 =
           0.211340  0.025570 -0.001530  0.011030
F6     5   0.117969  0.155501  0.285737 11.000000  0.413760  0.162010 =
           0.082760 -0.003580 -0.023410 -0.146120
HKLF 4
END
;
data_global
_journal_date_recd_electronic     2012-02-06
_journal_date_accepted     2012-02-10
_journal_name_full     'Acta Crystallographica, Section E'
_journal_year     2012
_journal_volume     68
_journal_issue      3
_journal_page_first     m302
_journal_page_last     m302
_journal_paper_category     QM
_journal_paper_doi     10.1107/S1600536812005958
_journal_coeditor_code     VN2031
_publ_contact_author_name     'Jun-Wen Wang'
_publ_contact_author_address
;
College of Chemical and Materials Science
Shanxi Normal University
Linfen 040004
People's Republic of China
;
_publ_contact_author_email     wjwchlwx@126.com
_publ_contact_author_fax     '0357-2051091'
_publ_contact_author_phone     '0357-2051192'
_publ_section_title
;\
{3,3'-Bis[(anthracen-9-yl)methyl]-1,1'-[(ethane-1,2-diyldioxy)bis(ethane-1,2-\
diyl)]bis(imidazol-2-ylidene)}mercury(II) bis(hexafluoridophosphate)
acetonitrile disolvate
;
loop_
    _publ_author_name
    _publ_author_address
    'Wang, Jun-Wen'
;
College of Chemical and Materials Science
Shanxi Normal University
Linfen 040004
People's Republic of China
;
    'Guo, Yue'
;
College of Chemical and Materials Science
Shanxi Normal University
Linfen 040004
People's Republic of China
;
    'Dong, Gui-Ying'
;
College of Chemical Engineering
Hebei United University
Tangshan 063009
People's Republic of China
;
    'Gu, Yu'
;
Qian'an College
Hebei United University
Tangshan 063009
People's Republic of China
;
    'Bai, Di-Si'
;
Qian'an College
Hebei United University
Tangshan 063009
People's Republic of China
;
