# Supplementary material for: {3,3′-Bis[(anthracen-9-yl)meth­yl]-1,1′-[(ethane-1,2-diyldi­oxy)bis­(ethane-1,2-di­yl)]bis­(imidazol-2-yl­idene)}mercury(II) bis­(hexa­fluoridophosphate) acetonitrile disolvate
Source: Acta Crystallogr Sect E Struct Rep Online. 2012 Feb 17;68(Pt 3):m302. doi: 10.1107/S1600536812005958 (PMC3297254; doi:10.1107/S1600536812005958)
Supplement: Supplementary file 2 [file e-68-0m302-Isup2.hkl]

# 
# h,k,l, Fc-squared, Fo-squared, sigma(Fo-squared) and status flag 
# 
data_I
_shelx_title ' 040527D in Pbcn' 
_shelx_refln_list_code          4 
_shelx_F_calc_maximum      598.29 
_exptl_crystal_F_000      2384.00 
_reflns_d_resolution_high  0.7985 
 
loop_ 
 _symmetry_equiv_pos_as_xyz 
 'x, y, z' 
 '-x+1/2, -y+1/2, z+1/2' 
 '-x, y, -z+1/2' 
 'x+1/2, -y+1/2, -z' 
 '-x, -y, -z' 
 'x-1/2, y-1/2, -z-1/2' 
 'x, -y, z-1/2' 
 '-x-1/2, y-1/2, z' 
 
_cell_length_a    19.7741 
_cell_length_b     9.7744 
_cell_length_c    24.2497 
_cell_angle_alpha  90.000 
_cell_angle_beta   90.000 
_cell_angle_gamma  90.000 
 
_shelx_F_squared_multiplier     1.000 
 
loop_ 
 _refln_index_h 
 _refln_index_k 
 _refln_index_l 
 _refln_F_squared_calc 
 _refln_F_squared_meas 
 _refln_F_squared_sigma 
 _refln_observed_status 
   4   0   0   138679.02   138940.52   3354.16 o 
   6   0   0   357948.28   345173.28   5847.39 o 
   8   0   0    92521.80    87829.77   1384.28 o 
  10   0   0    54433.41    54110.18    924.97 o 
  12   0   0    33896.03    33018.00    649.37 o 
  14   0   0    34354.43    36227.63    731.55 o 
  16   0   0    45026.82    46428.24   1181.21 o 
  18   0   0    11260.01    11535.34   1132.18 o 
  20   0   0     2700.85     2728.33    925.19 o 
  22   0   0     6452.60     7483.47   1104.39 o 
  24   0   0     6975.47     8291.28   1141.21 o 
   1   1   0    72542.55    74131.86   8624.15 o 
   3   1   0    77707.93    83401.46   1146.47 o 
   5   1   0    58632.53    59883.44   1190.58 o 
   7   1   0    40967.16    41329.71    528.08 o 
   9   1   0    85311.90    79586.06    960.66 o 
  11   1   0    41527.84    41379.48    563.61 o 
  13   1   0    27905.13    28685.91    559.57 o 
  15   1   0    18792.02    19032.76    699.81 o 
  17   1   0     8030.77     7849.34    452.35 o 
  19   1   0    16050.40    16187.11    623.14 o 
  21   1   0     7845.27     8546.93    801.51 o 
  23   1   0     2450.80     3025.19    670.30 o 
   0   2   0    24839.27    26719.80    518.53 o 
   2   2   0     9642.69    11459.92    216.23 o 
   4   2   0    40255.20    40452.33    576.70 o 
   6   2   0    66240.06    66139.30    907.47 o 
   8   2   0    36726.77    36683.15    703.94 o 
  10   2   0    20321.69    20294.65    327.69 o 
  12   2   0    22622.59    19894.25    343.70 o 
  14   2   0    11898.67    10422.73    404.71 o 
  16   2   0     4688.71     5142.19    343.66 o 
  18   2   0    11476.94    11079.04    537.84 o 
  20   2   0     9357.25    10295.39    560.48 o 
  22   2   0     2855.24     3232.28    676.64 o 
  24   2   0     2195.84     1493.08   1031.11 o 
   1   3   0    82381.09    92050.97   1159.53 o 
   3   3   0     1814.33     2269.28    154.26 o 
   5   3   0    29835.78    31609.91    497.02 o 
   7   3   0    86973.95    82212.19   1381.88 o 
   9   3   0    26144.63    24594.02    437.38 o 
  11   3   0     2005.21     2205.99    462.63 o 
  13   3   0     8719.57     8773.32    386.43 o 
  15   3   0     9148.10     9333.23    419.40 o 
  17   3   0     3769.59     3706.09    343.47 o 
  19   3   0     5728.29     5257.39    530.10 o 
  21   3   0     3329.39     3980.09    470.87 o 
  23   3   0     2128.30     2566.32   1509.86 o 
   0   4   0    28139.54    29975.42    639.08 o 
   2   4   0     4524.06     4468.14    161.68 o 
   4   4   0     5908.60     5717.34    382.12 o 
   6   4   0     4911.34     5763.67    251.09 o 
   8   4   0     2454.42     2649.12    182.11 o 
  10   4   0    10443.53    10607.16    287.87 o 
  12   4   0    12310.23    12670.95    460.14 o 
  14   4   0     6288.76     5800.26    543.92 o 
  16   4   0      907.05     1011.76    317.16 o 
  18   4   0     5295.17     4996.21    387.49 o 
  20   4   0     3382.40     2912.73    633.81 o 
  22   4   0      155.14     -542.12    542.12 o 
   1   5   0    15738.68    15734.51    419.82 o 
   3   5   0     2530.71     2224.62    212.54 o 
   5   5   0     2889.83     3259.41    218.67 o 
   7   5   0      228.29        3.98    339.36 o 
   9   5   0      188.84       40.64    236.70 o 
  11   5   0     4326.04     4256.54    358.44 o 
  13   5   0     4868.54     3942.71    552.68 o 
  15   5   0     2813.87     2797.22    351.53 o 
  17   5   0      188.71       94.70    310.49 o 
  19   5   0      176.90      476.10    355.84 o 
  21   5   0      865.76      290.76    719.24 o 
   0   6   0     2152.03     2446.66    326.11 o 
   2   6   0      430.16      120.00    176.20 o 
   4   6   0      630.48      201.55    183.38 o 
   6   6   0     1210.80      775.01    204.68 o 
   8   6   0     6133.27     6182.40    296.87 o 
  10   6   0      113.02      540.91    300.69 o 
  12   6   0       29.44      293.56    300.94 o 
  14   6   0      638.02      477.67    304.42 o 
  16   6   0       59.50      235.96    443.21 o 
  18   6   0       28.45     -110.43    551.89 o 
  20   6   0        0.98     -365.73    365.73 o 
   1   7   0     7029.20     6284.52    275.46 o 
   3   7   0       31.82     -190.80    190.80 o 
   5   7   0       18.10       94.24    223.68 o 
   7   7   0     1870.23     1581.08    251.27 o 
   9   7   0      794.28     1157.76    753.80 o 
  11   7   0      146.22      375.42    342.15 o 
  13   7   0      162.20      633.49    325.68 o 
  15   7   0      682.74     1055.65    327.26 o 
  17   7   0      128.64      539.15    422.27 o 
  19   7   0       49.83     -798.81    912.89 o 
   0   8   0     2622.32     2798.57    555.50 o 
   2   8   0     3541.57     3543.70    457.28 o 
   4   8   0      947.40      779.57    369.89 o 
   6   8   0      542.00      558.74    300.81 o 
   8   8   0     1750.24     1619.79    354.49 o 
  10   8   0     2020.06     1279.64    347.34 o 
  12   8   0     2573.15     2212.35    382.35 o 
  14   8   0     1294.28     2282.86    402.52 o 
  16   8   0      492.80      514.36    469.61 o 
  18   8   0      259.41       81.04    728.34 o 
   1   9   0      901.33      658.33    264.03 o 
   3   9   0     5903.63     5029.93    335.08 o 
   5   9   0     4063.88     3984.93    311.81 o 
   7   9   0     1561.89     1404.49    737.82 o 
   9   9   0     2634.73     1366.25    612.28 o 
  11   9   0     4104.60     4285.72    460.94 o 
  13   9   0     1131.66     1934.07    885.42 o 
  15   9   0      654.45      333.39    383.31 o 
   0  10   0     6090.08     6007.13    613.67 o 
   2  10   0     5093.07     5189.11    366.69 o 
   4  10   0     3978.04     3803.60    340.50 o 
   6  10   0     3746.75     3780.84    843.75 o 
   8  10   0     3763.84     3248.37    449.18 o 
  10  10   0     3237.41     3192.04    442.97 o 
  12  10   0     2049.51     1326.23    408.13 o 
  14  10   0     1013.68     1790.30    592.83 o 
   1  11   0     5061.12     5178.76    454.24 o 
   3  11   0     3401.92     3664.22   1009.75 o 
   5  11   0     1635.66     1708.48    433.21 o 
   7  11   0     3125.27     3206.08    925.88 o 
   9  11   0     3608.09     3275.00    710.74 o 
   0  12   0     1517.29     2691.17    601.16 o 
   4  12   0     3601.16     4532.17    644.23 o 
   1   1   1    22077.29    26776.09    738.83 o 
   2   1   1      564.05      423.38     33.19 o 
   3   1   1    18072.63    20411.18    235.08 o 
   4   1   1        0.18      255.03     75.54 o 
   5   1   1     8366.19     8195.42    220.02 o 
   6   1   1      117.03       94.51     97.08 o 
   7   1   1       75.67      -89.03     97.25 o 
   8   1   1      439.73      390.23     73.04 o 
   9   1   1    11544.16    10588.71    164.30 o 
  10   1   1      355.64      374.93     89.46 o 
  11   1   1     2442.13     2181.91    192.70 o 
  12   1   1      550.28      615.90    104.79 o 
  13   1   1       83.17      -88.51    113.46 o 
  14   1   1        0.03      -39.73    137.34 o 
  15   1   1     2814.15     2862.38    193.47 o 
  16   1   1      124.97      293.52    197.76 o 
  17   1   1      829.98      722.29    245.31 o 
  18   1   1      357.59      312.32    237.45 o 
  19   1   1       50.90      452.82    257.65 o 
  20   1   1      153.76      244.90    409.97 o 
  21   1   1      420.25      542.15    431.59 o 
  22   1   1       22.20       73.77    415.81 o 
  23   1   1      502.50      729.43    435.59 o 
  24   1   1        4.81     -169.28    505.28 o 
   0   2   1     4959.07     3887.55    109.78 o 
   1   2   1    38116.70    41434.86    444.08 o 
   2   2   1    22701.21    24313.48    263.22 o 
   3   2   1     6236.89     7141.20    136.35 o 
   4   2   1    43400.59    44820.94    447.77 o 
   5   2   1     9274.62     8347.04    139.51 o 
   6   2   1     4527.06     4475.79    233.19 o 
   7   2   1      474.01      600.02     84.75 o 
   8   2   1     3829.82     4534.91    150.40 o 
   9   2   1      303.58      237.42    111.05 o 
  10   2   1    24046.88    24036.47    260.70 o 
  11   2   1       51.28       89.42    101.66 o 
  12   2   1     7363.65     6683.06    185.92 o 
  13   2   1      529.79      484.28    133.40 o 
  14   2   1      663.37      377.10    180.39 o 
  15   2   1      248.35       50.04    180.07 o 
  16   2   1     2052.49     1802.63    210.01 o 
  17   2   1      350.49      319.30    209.65 o 
  18   2   1     2517.89     2465.52    274.98 o 
  19   2   1       91.49     -112.75    268.65 o 
  20   2   1     1288.43     1418.82    298.20 o 
  21   2   1       62.45     -285.21    424.70 o 
  22   2   1      898.36      971.59    540.12 o 
  23   2   1        4.57      253.65    454.98 o 
  24   2   1      797.23      876.69    490.74 o 
   1   3   1    60188.32    68886.51    627.88 o 
   2   3   1      375.96      259.46     75.18 o 
   3   3   1    19417.31    22763.35    280.50 o 
   4   3   1     2445.62     2218.10    101.03 o 
   5   3   1     9458.66     9658.90    164.64 o 
   6   3   1        1.20      101.13     84.37 o 
   7   3   1    15377.92    14800.62    287.75 o 
   8   3   1       93.25      163.06     93.06 o 
   9   3   1    18910.00    18124.64    250.63 o 
  10   3   1       29.93       37.96     94.95 o 
  11   3   1    11497.02    11009.84    236.39 o 
  12   3   1      505.81      435.61    162.34 o 
  13   3   1     8554.69     8421.36    351.66 o 
  14   3   1       32.34       59.33    187.79 o 
  15   3   1    11331.85    10724.22    309.53 o 
  16   3   1       19.25      446.66    198.02 o 
  17   3   1     9678.20     9450.67    305.85 o 
  18   3   1       29.46       29.93    235.02 o 
  19   3   1     3301.99     3187.97    358.89 o 
  20   3   1       35.91     -330.94    330.94 o 
  21   3   1     2049.46     2023.15    301.62 o 
  22   3   1        1.27     -165.02    287.49 o 
  23   3   1     2220.67     1989.94    499.85 o 
   0   4   1    36540.16    41015.86    583.78 o 
   1   4   1     3544.75     3458.85    108.82 o 
   2   4   1    34090.44    36177.46    370.96 o 
   3   4   1      533.72      504.61     85.57 o 
   4   4   1    23528.36    22621.24    265.37 o 
   5   4   1     6162.91     6140.79    153.05 o 
   6   4   1    23694.84    22586.30    293.84 o 
   7   4   1       14.64      369.03    125.10 o 
   8   4   1    48841.53    44125.51    488.62 o 
   9   4   1     4143.38     4068.24    140.39 o 
  10   4   1    26649.92    25587.98    336.19 o 
  11   4   1        0.36       -7.46    160.30 o 
  12   4   1     4332.82     4415.70    238.20 o 
  13   4   1      857.69      585.02    193.99 o 
  14   4   1    11539.04    11216.66    376.11 o 
  15   4   1       20.34      410.76    218.24 o 
  16   4   1    15293.75    15026.03    375.16 o 
  17   4   1      304.23      502.97    225.92 o 
  18   4   1     6140.71     5871.75    333.82 o 
  19   4   1       23.10       -6.92    327.42 o 
  20   4   1     4112.78     4425.31    402.27 o 
  21   4   1       80.00     -218.18    588.85 o 
  22   4   1     4097.66     3791.28    407.81 o 
  23   4   1        0.61     -169.62    374.02 o 
   1   5   1    38389.29    39236.20    415.80 o 
   2   5   1     5510.49     6040.08    150.47 o 
   3   5   1    40728.92    40583.55    426.20 o 
   4   5   1      504.08      570.81    102.01 o 
   5   5   1    64432.80    62755.67    740.13 o 
   6   5   1     5021.95     4667.36    144.05 o 
   7   5   1    15162.70    15080.59    254.56 o 
   8   5   1      640.35      460.74    131.81 o 
   9   5   1    23829.49    22275.58    322.40 o 
  10   5   1      407.59      889.76    253.34 o 
  11   5   1    37366.09    34613.08    564.33 o 
  12   5   1       75.38      482.31    324.32 o 
  13   5   1     9821.82     9528.71    318.50 o 
  14   5   1       24.37      333.24    213.94 o 
  15   5   1     4833.22     4294.89    263.93 o 
  16   5   1      367.90      244.98    216.72 o 
  17   5   1     6699.28     5994.93    293.68 o 
  18   5   1       18.66     -354.56    354.56 o 
  19   5   1     7061.54     7258.76    702.69 o 
  20   5   1      219.45      -73.76    367.98 o 
  21   5   1     3867.80     3428.92    618.20 o 
  22   5   1       38.37     -463.14    814.47 o 
   0   6   1    16147.05    16912.46    353.32 o 
   1   6   1      161.54      274.93    120.00 o 
   2   6   1    31645.78    31524.77    370.97 o 
   3   6   1        4.41      370.43    122.29 o 
   4   6   1    34401.04    32733.45    379.45 o 
   5   6   1       24.06      278.01    153.55 o 
   6   6   1    16147.04    15154.21    289.02 o 
   7   6   1       27.55      -30.34    150.19 o 
   8   6   1    18819.27    18769.02    326.99 o 
   9   6   1       11.98      335.19    240.84 o 
  10   6   1    23801.84    23194.85    459.04 o 
  11   6   1        1.33      595.94    231.35 o 
  12   6   1    16962.51    15572.37    397.96 o 
  13   6   1        1.32      352.04    222.94 o 
  14   6   1    10964.56    10301.89    345.56 o 
  15   6   1        9.35      112.07    227.60 o 
  16   6   1     5137.50     4684.85    290.04 o 
  17   6   1       24.55       46.64    308.16 o 
  18   6   1     4923.09     4525.71    533.45 o 
  19   6   1        0.02     -163.37    478.60 o 
  20   6   1     5406.65     5194.38    543.00 o 
  21   6   1        5.48     -290.61    390.47 o 
   1   7   1    39536.53    37350.80    438.94 o 
   2   7   1     1217.57     1495.47    153.07 o 
   3   7   1    12010.78    10882.27    222.96 o 
   4   7   1       76.56     -158.22    158.22 o 
   5   7   1     7919.42     7530.75    231.47 o 
   6   7   1     1085.35     1067.26    173.46 o 
   7   7   1    19034.18    18076.56    431.51 o 
   8   7   1      174.66      744.96    301.11 o 
   9   7   1    16498.33    15586.68    476.66 o 
  10   7   1      395.77      624.38    249.05 o 
  11   7   1     9602.00     9455.42    358.19 o 
  12   7   1       19.60      120.23    226.19 o 
  13   7   1    11699.20    10835.14    353.35 o 
  14   7   1       17.17       98.36    232.43 o 
  15   7   1     8230.33     8030.25    337.14 o 
  16   7   1        8.58      159.43    242.54 o 
  17   7   1     4053.79     4091.00    303.57 o 
  18   7   1       10.63      -84.08    249.35 o 
  19   7   1     2986.83     2382.51    536.30 o 
  20   7   1        0.35     -475.48    514.81 o 
   0   8   1     9046.48     8644.19    351.89 o 
   1   8   1      434.62      406.41    163.95 o 
   2   8   1    20323.44    18913.37    360.44 o 
   3   8   1       58.03      248.76    189.34 o 
   4   8   1    20905.48    19429.87    502.32 o 
   5   8   1      392.06      361.03    183.21 o 
   6   8   1     6438.05     6378.13    260.64 o 
   7   8   1       35.27     -196.41    196.41 o 
   8   8   1     6458.38     6366.73    324.83 o 
   9   8   1       11.81     -121.09    245.01 o 
  10   8   1     7082.24     6441.98    333.86 o 
  11   8   1       14.94      225.30    252.54 o 
  12   8   1     7111.27     6941.24    350.78 o 
  13   8   1       34.69      263.79    258.08 o 
  14   8   1     6255.96     5917.29    337.73 o 
  15   8   1       17.01       44.00    263.43 o 
  16   8   1     2202.17     1723.53    273.57 o 
  17   8   1       27.26       -1.04    339.13 o 
  18   8   1     2736.30     2704.47    548.54 o 
   1   9   1     4585.02     4617.63    235.31 o 
   2   9   1       36.91      103.34    271.93 o 
   3   9   1     3228.86     3867.52    226.27 o 
   4   9   1       26.04      459.27    198.66 o 
   5   9   1     7155.63     6978.34    255.32 o 
   6   9   1        0.69      230.38    221.40 o 
   7   9   1     5901.91     5289.30    324.36 o 
   8   9   1        1.13      230.40    255.51 o 
   9   9   1     4507.75     4343.68    314.15 o 
  10   9   1       32.49       28.58    246.12 o 
  11   9   1     3747.69     3564.16    401.62 o 
  12   9   1      112.21      227.38    252.76 o 
  13   9   1     2620.23     2353.94    298.42 o 
  14   9   1       72.27      616.22    272.91 o 
  15   9   1     1534.65     1047.06    285.33 o 
  16   9   1      321.15      499.86    285.10 o 
   0  10   1     2813.05     2816.11    386.16 o 
   1  10   1      437.21      846.19    246.50 o 
   2  10   1     1730.30     2251.45    223.00 o 
   3  10   1      123.67      282.21    205.96 o 
   4  10   1     1372.64     1571.35    207.80 o 
   5  10   1      267.90      435.18    267.50 o 
   6  10   1     2446.20     2426.32    520.97 o 
   7  10   1        0.06       71.59    256.13 o 
   8  10   1     3357.57     3440.43    305.22 o 
   9  10   1       25.15     1451.27    544.42 o 
  10  10   1     1609.34     1549.72    289.73 o 
  11  10   1        0.24      392.15    278.52 o 
  12  10   1      570.36      820.91    282.94 o 
  13  10   1       17.37      268.62    268.86 o 
  14  10   1     1063.33     1684.53    417.07 o 
   1  11   1      624.52     1276.12    257.73 o 
   2  11   1       34.29      637.54    248.04 o 
   3  11   1     1264.69     1915.27    304.56 o 
   4  11   1        0.30      509.14    389.14 o 
   5  11   1      791.71      724.63    285.62 o 
   6  11   1       42.88       59.37    334.20 o 
   7  11   1      202.47      951.28    728.95 o 
   8  11   1        5.01      520.12    292.09 o 
   9  11   1      381.15      462.60    321.82 o 
  10  11   1       43.51      182.14    307.71 o 
   0  12   1      180.03     1304.70    373.82 o 
   1  12   1        6.81      940.24    311.06 o 
   2  12   1       47.11     1358.09    400.28 o 
   3  12   1        0.49      821.42   1035.63 o 
   4  12   1        5.83     1426.75    460.51 o 
   2   0   2   150336.91   138331.13   4310.25 o 
   3   0   2      722.23     1115.12     93.98 o 
   4   0   2    52565.59    50270.07    681.48 o 
   5   0   2      949.40      947.54    135.66 o 
   6   0   2     4612.66     6569.87    385.13 o 
   7   0   2     9489.54    10404.24    196.20 o 
   8   0   2    53187.41    51126.07    643.43 o 
   9   0   2      460.57      553.91    109.47 o 
  10   0   2    37875.51    36002.45    473.00 o 
  11   0   2     1273.12     1654.48    137.18 o 
  12   0   2    16159.49    15416.67    283.87 o 
  13   0   2       83.61      373.74    202.70 o 
  14   0   2    43651.37    42143.95    652.59 o 
  15   0   2     1902.75     2449.47    228.75 o 
  16   0   2    11423.58    12159.13    398.05 o 
  17   0   2      491.13     1355.22    300.26 o 
  18   0   2     5668.18     5898.53    658.47 o 
  19   0   2      274.36      262.30    583.04 o 
  20   0   2    13376.26    13165.68   1005.41 o 
  21   0   2       44.36      586.85    563.00 o 
  22   0   2     3654.43     4133.96    803.81 o 
  23   0   2      407.57      -64.81    595.89 o 
  24   0   2     2455.62     3627.60   1095.36 o 
   1   1   2    93678.14    96637.59   1179.00 o 
   2   1   2     2665.21     4909.53    203.80 o 
   3   1   2    35994.05    38403.56    843.84 o 
   4   1   2     4654.79     4811.19    115.71 o 
   5   1   2   128067.00   140604.19   1608.97 o 
   6   1   2     1850.16     2499.28    115.82 o 
   7   1   2    39611.16    41616.49    555.87 o 
   8   1   2     3069.20     3010.41     90.31 o 
   9   1   2    33125.43    33022.73    323.51 o 
  10   1   2       19.37      296.61     86.77 o 
  11   1   2    52534.05    51280.82    476.43 o 
  12   1   2        7.35      786.68    122.47 o 
  13   1   2    33261.22    30377.18    346.87 o 
  14   1   2      899.97     1153.98    132.16 o 
  15   1   2    15531.09    14691.79    277.20 o 
  16   1   2      189.34      457.56    202.81 o 
  17   1   2    10183.15    10489.13    349.16 o 
  18   1   2       15.49        5.12    237.69 o 
  19   1   2    13374.93    13663.43    412.06 o 
  20   1   2       16.87      651.17    548.29 o 
  21   1   2     7105.06     8810.66    629.70 o 
  22   1   2        0.28      785.18    432.90 o 
  23   1   2     3715.17     3987.56    493.28 o 
  24   1   2       55.33      116.11    444.80 o 
   0   2   2    64857.98    68824.94   1001.02 o 
   1   2   2    14461.02    15358.23    185.00 o 
   2   2   2    34672.34    36956.08    372.24 o 
   3   2   2     1768.17     2179.76     86.35 o 
   4   2   2    75402.21    79449.07    748.25 o 
   5   2   2     2183.19     1896.78    144.25 o 
   6   2   2    82044.63    85557.14    883.55 o 
   7   2   2     2308.17     1919.50    124.00 o 
   8   2   2    48322.83    49298.20    562.25 o 
   9   2   2       78.50      -54.97    128.59 o 
  10   2   2    33082.32    32207.61    351.61 o 
  11   2   2     5132.86     4523.07    136.51 o 
  12   2   2    27424.58    27251.12    326.73 o 
  13   2   2      393.92      520.54    138.61 o 
  14   2   2    18156.42    16408.30    340.15 o 
  15   2   2      112.20      402.19    186.75 o 
  16   2   2     6629.78     6398.05    242.92 o 
  17   2   2      458.37      392.37    230.02 o 
  18   2   2    10549.74    11511.75    419.22 o 
  19   2   2       58.98      636.80    275.66 o 
  20   2   2    10410.11    11323.29    408.45 o 
  21   2   2       45.54     1069.78    442.60 o 
  22   2   2     3419.89     3406.28    503.27 o 
  23   2   2       30.39      414.71    446.86 o 
  24   2   2     2507.76     2954.44    518.27 o 
   1   3   2    42880.98    48229.21    458.29 o 
   2   3   2     3862.07     3980.03    102.44 o 
   3   3   2    27003.60    28130.20    306.46 o 
   4   3   2     1115.18     1156.38     97.82 o 
   5   3   2    34568.75    33475.59    367.89 o 
   6   3   2     8351.39     7071.24    140.82 o 
   7   3   2    32431.73    31535.43    360.36 o 
   8   3   2     1237.39     1040.50    128.37 o 
   9   3   2    25378.02    23525.85    347.71 o 
  10   3   2     5987.18     5228.95    208.49 o 
  11   3   2     9013.27     8842.41    224.06 o 
  12   3   2     1135.39     1317.95    235.31 o 
  13   3   2    12308.89    11941.93    367.99 o 
  14   3   2     1341.34     1212.76    199.46 o 
  15   3   2     8604.04     8289.01    322.59 o 
  16   3   2      124.77      182.89    208.85 o 
  17   3   2     2596.98     2973.21    232.43 o 
  18   3   2      557.35      485.71    242.24 o 
  19   3   2     5698.64     5666.94    362.83 o 
  20   3   2        0.57     -179.68    278.93 o 
  21   3   2     3486.34     3467.82    333.26 o 
  22   3   2      115.34     -274.94    274.94 o 
  23   3   2     1922.77     2067.52    378.63 o 
   0   4   2    27320.48    30212.07    482.13 o 
   1   4   2     2278.30     2229.62     98.80 o 
   2   4   2     7805.31     7263.92    138.44 o 
   3   4   2     1069.90      974.90     98.25 o 
   4   4   2    19532.58    18739.55    229.36 o 
   5   4   2      821.34     1096.56     98.67 o 
   6   4   2     9521.20     9873.63    187.09 o 
   7   4   2     1426.00     1212.97    113.25 o 
   8   4   2     1260.45     1173.14    191.73 o 
   9   4   2      989.04      878.02    119.53 o 
  10   4   2    10850.55    10369.45    242.66 o 
  11   4   2        0.96       53.02    152.46 o 
  12   4   2     8630.08     8383.18    284.39 o 
  13   4   2       86.54       68.36    225.54 o 
  14   4   2     7442.71     6868.70    303.20 o 
  15   4   2       33.25       70.62    203.85 o 
  16   4   2     4556.59     5288.83    424.55 o 
  17   4   2      252.48      509.53    226.37 o 
  18   4   2     1586.38     1732.91    238.90 o 
  19   4   2        1.05     -158.82    254.42 o 
  20   4   2     2135.47     2717.26    540.32 o 
  21   4   2       59.77      693.11    423.83 o 
  22   4   2     1831.55     1417.65    463.85 o 
  23   4   2       37.58     -439.32    439.32 o 
   1   5   2     2980.98     2608.08    124.14 o 
   2   5   2      138.80       46.38    122.50 o 
   3   5   2    13080.04    13198.52    203.67 o 
   4   5   2      718.44      936.10    143.24 o 
   5   5   2     2486.86     2199.56    165.00 o 
   6   5   2     2341.27     2161.38    141.06 o 
   7   5   2      324.52      535.93    133.58 o 
   8   5   2      580.82      677.66    134.19 o 
   9   5   2     1263.78     1507.29    242.66 o 
  10   5   2     1034.14     1318.37    202.52 o 
  11   5   2     1652.82     2044.91    241.09 o 
  12   5   2      999.94      959.96    203.38 o 
  13   5   2     5187.15     4899.97    267.24 o 
  14   5   2       40.57     -147.25    206.66 o 
  15   5   2      893.50      840.06    224.96 o 
  16   5   2      511.42      684.20    226.99 o 
  17   5   2      106.93       34.86    228.09 o 
  18   5   2       21.74     -104.31    301.05 o 
  19   5   2     1852.38     1993.96    439.23 o 
  20   5   2      167.89     -242.15    367.11 o 
  21   5   2      231.07     -147.36    765.15 o 
  22   5   2        9.99     -495.52    549.75 o 
   0   6   2       72.92      119.31    164.65 o 
   1   6   2     1167.94     1107.62    124.82 o 
   2   6   2       33.24     -121.38    121.38 o 
   3   6   2     1219.26     1448.95    131.11 o 
   4   6   2      132.45     -119.64    119.64 o 
   5   6   2     3502.44     3312.30    158.25 o 
   6   6   2      668.40      398.73    149.27 o 
   7   6   2     1117.45     1122.07    161.07 o 
   8   6   2      886.81     1074.60    228.34 o 
   9   6   2     1993.02     1811.79    194.84 o 
  10   6   2       14.64      298.63    217.47 o 
  11   6   2     1069.48     1475.06    257.77 o 
  12   6   2       43.32      288.79    222.29 o 
  13   6   2       58.34      216.79    220.14 o 
  14   6   2       10.52      -84.22    220.34 o 
  15   6   2      411.08       17.32    372.78 o 
  16   6   2      136.49       -1.64    267.62 o 
  17   6   2      173.36       90.86    309.35 o 
  18   6   2       44.28      217.48    283.98 o 
  19   6   2        0.21     -247.90    247.90 o 
  20   6   2       16.57       47.44    482.77 o 
  21   6   2      158.59     -113.72    317.61 o 
   1   7   2     4528.99     3886.99    225.04 o 
   2   7   2      523.27      584.72    188.38 o 
   3   7   2      381.36      207.82    147.27 o 
   4   7   2       36.86      -93.36    165.74 o 
   5   7   2       19.68     -166.18    166.18 o 
   6   7   2      263.07      -37.51    162.14 o 
   7   7   2      693.13      587.87    175.80 o 
   8   7   2      170.84      242.33    219.55 o 
   9   7   2      431.42      590.27    275.60 o 
  10   7   2      305.97      474.10    237.79 o 
  11   7   2      214.49      663.56    240.63 o 
  12   7   2       46.71     -111.65    228.71 o 
  13   7   2      128.59      615.83    225.77 o 
  14   7   2        0.27       11.15    240.25 o 
  15   7   2      281.30      867.27    309.96 o 
  16   7   2       53.24      273.13    319.69 o 
  17   7   2      156.63      266.63    260.21 o 
  18   7   2        9.29      -57.50    247.84 o 
  19   7   2        8.10      -73.74    585.20 o 
  20   7   2        0.01     -353.14    353.14 o 
   0   8   2     1664.54     1605.64    237.30 o 
   1   8   2      815.51      543.19    161.16 o 
   2   8   2     2665.46     2464.86    209.77 o 
   3   8   2      613.47      540.84    189.55 o 
   4   8   2     2175.10     2379.64    207.16 o 
   5   8   2      590.72      694.42    186.76 o 
   6   8   2     1509.96     1228.70    184.34 o 
   7   8   2      464.69      498.38    221.47 o 
   8   8   2     1381.78     1444.35    256.29 o 
   9   8   2      277.74      250.13    253.47 o 
  10   8   2     2617.24     2555.34    284.04 o 
  11   8   2      214.06      340.71    249.43 o 
  12   8   2     2472.17     2491.68    313.66 o 
  13   8   2      147.55       -2.76    232.92 o 
  14   8   2      342.21      610.31    260.75 o 
  15   8   2       90.79       85.61    266.94 o 
  16   8   2      518.24      584.14    263.49 o 
  17   8   2       40.57     -186.49    457.12 o 
  18   8   2      711.89      226.00    465.28 o 
   1   9   2      847.84     1020.07    204.60 o 
   2   9   2     2476.47     1889.60    223.82 o 
   3   9   2     8607.09     7330.08    265.02 o 
   4   9   2        0.55      262.52    206.93 o 
   5   9   2     3791.36     3414.39    220.00 o 
   6   9   2     1047.74     1282.64    220.64 o 
   7   9   2     2025.32     2206.27    307.28 o 
   8   9   2       29.18       27.58    256.20 o 
   9   9   2     3326.49     2986.33    296.17 o 
  10   9   2      434.53      464.19    273.19 o 
  11   9   2     3400.30     3245.14    302.34 o 
  12   9   2       90.18      277.88    263.05 o 
  13   9   2     2634.92     2816.55    414.85 o 
  14   9   2      293.17      723.90    276.14 o 
  15   9   2      511.27      545.82    350.73 o 
  16   9   2      194.72      254.64    284.22 o 
   0  10   2     4856.63     4626.38    417.46 o 
   1  10   2      586.56     1033.64    241.19 o 
   2  10   2     5414.51     5052.03    251.35 o 
   3  10   2       20.73      252.85    198.94 o 
   4  10   2     4839.62     4355.19    273.11 o 
   5  10   2      352.39      207.85    231.16 o 
   6  10   2     3030.42     3251.46    347.18 o 
   7  10   2       31.74      224.06    295.45 o 
   8  10   2     2918.98     3239.32    337.46 o 
   9  10   2      121.55     1111.71    757.53 o 
  10  10   2     3378.10     3061.70    304.79 o 
  11  10   2       29.15      237.49    526.24 o 
  12  10   2     1919.29     2048.88    294.54 o 
  13  10   2      106.54      204.81    279.62 o 
  14  10   2     1355.41     1313.97    355.56 o 
   1  11   2     4158.38     4568.36    308.72 o 
   2  11   2       84.58      920.09    253.90 o 
   3  11   2     3906.98     4035.51    337.51 o 
   4  11   2       35.38       99.16    317.89 o 
   5  11   2     1880.48     2285.73    473.70 o 
   6  11   2       37.17       54.05    288.98 o 
   7  11   2     2018.71     1926.85    521.90 o 
   8  11   2        6.14      548.89    318.26 o 
   9  11   2     3050.47     2967.66    331.47 o 
  10  11   2       51.48      444.22    405.28 o 
   0  12   2     1980.34     2550.33    392.65 o 
   1  12   2       95.07     1815.23    303.95 o 
   2  12   2     2896.95     3390.03    556.19 o 
   3  12   2       96.96      679.64    391.69 o 
   4  12   2     2866.92     4109.49    737.65 o 
   1   1   3      612.80      695.64     68.81 o 
   2   1   3    40835.93    44434.23    622.76 o 
   3   1   3    24234.30    22431.10    309.38 o 
   4   1   3    13764.93    16213.37    241.19 o 
   5   1   3    75213.97    76713.67    945.07 o 
   6   1   3     1060.76     1179.97     96.12 o 
   7   1   3     6677.31     7047.34    155.96 o 
   8   1   3      608.93      529.03     79.46 o 
   9   1   3     4384.62     4372.88    167.71 o 
  10   1   3     1146.13     1020.78    129.68 o 
  11   1   3    20577.21    18851.98    226.08 o 
  12   1   3        3.19      142.33    102.71 o 
  13   1   3     2665.43     2545.70    185.35 o 
  14   1   3        5.81       -3.83    128.39 o 
  15   1   3       47.03      767.54    266.83 o 
  16   1   3       33.81      255.15    204.70 o 
  17   1   3     1699.72     1542.75    224.93 o 
  18   1   3       25.09      211.89    237.51 o 
  19   1   3     2222.35     1969.19    277.53 o 
  20   1   3      110.53     -137.48    400.37 o 
  21   1   3     1140.53     1593.82    441.96 o 
  22   1   3       23.11      153.75    428.18 o 
  23   1   3      418.87      594.35    428.31 o 
  24   1   3      168.45      -36.17    434.96 o 
   0   2   3    32026.21    31090.25   1083.28 o 
   1   2   3    48440.86    55132.32    583.09 o 
   2   2   3    28076.96    31070.29    341.29 o 
   3   2   3    14247.48    15275.70    193.88 o 
   4   2   3    27203.18    26917.83    299.66 o 
   5   2   3    12420.58    11215.52    193.81 o 
   6   2   3    21216.77    22330.15    301.68 o 
   7   2   3       61.53      154.08    156.27 o 
   8   2   3    16328.42    15899.25    259.22 o 
   9   2   3     1520.17     1460.34    116.11 o 
  10   2   3    11824.22    12267.59    242.72 o 
  11   2   3       23.55      191.69    108.47 o 
  12   2   3     4252.35     3910.92    174.91 o 
  13   2   3     2485.04     2324.95    155.10 o 
  14   2   3     4231.31     3993.70    200.57 o 
  15   2   3      148.22       64.55    183.91 o 
  16   2   3     4203.55     4135.80    227.53 o 
  17   2   3      698.79      642.86    222.88 o 
  18   2   3     2372.04     2819.24    254.94 o 
  19   2   3       33.10     -177.52    261.96 o 
  20   2   3     1633.51     2035.46    288.13 o 
  21   2   3       39.16      246.14    440.60 o 
  22   2   3     1371.51     1276.62    456.47 o 
  23   2   3       12.47      -42.70    443.19 o 
  24   2   3      955.16      939.88    479.42 o 
   1   3   3    47417.04    50784.75    483.17 o 
   2   3   3     3102.05     3427.89    110.40 o 
   3   3   3    19273.28    21229.86    259.90 o 
   4   3   3     4997.78     5045.74    118.61 o 
   5   3   3    11976.00    11126.05    163.57 o 
   6   3   3       71.04       99.34     94.67 o 
   7   3   3    12952.56    12414.29    232.35 o 
   8   3   3      784.32      967.43    134.37 o 
   9   3   3    21814.60    20848.49    385.09 o 
  10   3   3      182.87      104.65    139.49 o 
  11   3   3    16742.70    15405.18    251.90 o 
  12   3   3     1604.18     1438.42    171.60 o 
  13   3   3     7402.81     7116.33    376.22 o 
  14   3   3       88.87      123.87    188.02 o 
  15   3   3     7653.86     6973.59    267.43 o 
  16   3   3       14.99      218.48    199.75 o 
  17   3   3     7140.76     6607.58    273.04 o 
  18   3   3       92.31     -248.75    248.75 o 
  19   3   3     3301.59     3056.53    280.96 o 
  20   3   3       44.42      -35.59    293.71 o 
  21   3   3     2035.97     2046.91    342.81 o 
  22   3   3        9.18     -273.61    273.61 o 
  23   3   3     1818.13     1569.72    427.14 o 
   0   4   3    62356.83    64830.72    867.28 o 
   1   4   3     3851.87     4034.48    118.30 o 
   2   4   3    45713.89    47729.23    471.92 o 
   3   4   3      240.84      281.81     87.50 o 
   4   4   3    20666.37    20593.17    250.90 o 
   5   4   3       23.05       82.97     93.19 o 
   6   4   3    10758.72    10591.54    175.84 o 
   7   4   3     2832.07     2587.47    106.76 o 
   8   4   3    13773.96    13701.84    222.75 o 
   9   4   3     4018.96     3779.53    175.55 o 
  10   4   3    21081.60    19836.07    338.21 o 
  11   4   3      182.75      373.02    158.13 o 
  12   4   3    21545.16    20627.00    354.67 o 
  13   4   3      972.43      843.36    208.60 o 
  14   4   3    13709.39    13627.19    353.97 o 
  15   4   3        2.00      499.15    251.92 o 
  16   4   3     7103.16     7263.16    304.86 o 
  17   4   3      150.72       35.20    264.09 o 
  18   4   3     6495.87     6015.72    299.47 o 
  19   4   3      192.54      -55.25    276.96 o 
  20   4   3     3532.93     3882.42    490.44 o 
  21   4   3       12.80     -525.63    582.01 o 
  22   4   3     2671.62     2387.40    367.85 o 
  23   4   3       16.92      102.67    530.86 o 
   1   5   3    20648.20    22385.81    279.89 o 
   2   5   3     2181.49     2229.78    117.08 o 
   3   5   3    49880.30    47183.07    483.27 o 
   4   5   3      626.88      932.42    110.08 o 
   5   5   3    36421.02    36100.34    391.16 o 
   6   5   3     9923.97     8629.59    186.85 o 
   7   5   3    23596.30    23250.52    343.43 o 
   8   5   3       19.36      182.35    127.22 o 
   9   5   3    26447.08    24910.92    398.37 o 
  10   5   3     4460.80     4242.70    208.38 o 
  11   5   3    16106.10    15557.73    316.77 o 
  12   5   3      555.36      740.95    210.26 o 
  13   5   3    12217.97    11453.19    339.79 o 
  14   5   3     1350.26     1308.49    220.69 o 
  15   5   3     8357.07     7535.18    300.07 o 
  16   5   3      165.52      309.96    246.17 o 
  17   5   3     4483.56     4499.52    354.34 o 
  18   5   3       18.89     -179.20    334.83 o 
  19   5   3     4857.45     4474.63    286.91 o 
  20   5   3      390.48      237.62    385.50 o 
  21   5   3     4535.97     3916.32    486.04 o 
  22   5   3        2.60     -400.59    400.59 o 
   0   6   3    28648.71    27211.39    476.19 o 
   1   6   3       60.53       38.02    121.35 o 
   2   6   3    17475.41    17707.56    257.78 o 
   3   6   3      244.00      151.06    121.76 o 
   4   6   3    25814.31    25584.37    323.70 o 
   5   6   3      110.90      374.70    137.64 o 
   6   6   3    30361.60    28387.57    418.10 o 
   7   6   3      337.10      175.91    146.72 o 
   8   6   3    17211.39    16692.41    358.70 o 
   9   6   3      164.53      575.47    186.76 o 
  10   6   3    21811.95    19483.37    418.59 o 
  11   6   3      470.22      690.00    344.00 o 
  12   6   3    16767.63    14958.19    389.04 o 
  13   6   3        6.39      -36.08    209.00 o 
  14   6   3     6925.74     6747.45    303.35 o 
  15   6   3      203.46      307.87    228.76 o 
  16   6   3     5788.12     5737.84    368.54 o 
  17   6   3       45.90      183.56    233.35 o 
  18   6   3     7767.34     6968.25    431.28 o 
  19   6   3       26.30      210.89    287.09 o 
  20   6   3     4767.66     4686.35    576.85 o 
  21   6   3        4.14     -187.38    308.32 o 
   1   7   3    20976.25    19857.28    299.83 o 
   2   7   3     3601.30     3874.49    172.04 o 
   3   7   3    21644.74    20822.12    305.03 o 
   4   7   3      263.86      409.39    172.15 o 
   5   7   3    16480.24    15914.53    317.99 o 
   6   7   3     2473.54     2240.96    187.84 o 
   7   7   3    11012.12    10748.72    463.25 o 
   8   7   3      309.51      244.21    226.89 o 
   9   7   3    13728.98    12297.46    392.82 o 
  10   7   3      719.79      899.00    281.37 o 
  11   7   3    11925.83    11443.35    383.12 o 
  12   7   3        0.25      172.29    232.87 o 
  13   7   3     8745.89     8384.86    331.03 o 
  14   7   3      235.83      541.34    246.17 o 
  15   7   3     6054.88     5340.86    303.56 o 
  16   7   3        0.51      294.48    248.90 o 
  17   7   3     4820.71     5152.52    316.94 o 
  18   7   3      249.15     -266.31    300.68 o 
  19   7   3     4590.09     3792.17    616.52 o 
  20   7   3        4.74       51.49    694.51 o 
   0   8   3    21750.39    19357.51    442.84 o 
   1   8   3      311.52      100.77    162.87 o 
   2   8   3    12308.71    11486.86    270.38 o 
   3   8   3       26.29     -122.77    178.93 o 
   4   8   3    10509.39     9797.14    278.02 o 
   5   8   3      612.43      820.06    183.25 o 
   6   8   3    10830.79    10357.75    526.59 o 
   7   8   3       35.68       21.86    204.53 o 
   8   8   3     5697.26     6139.09    328.65 o 
   9   8   3       53.73     -106.83    234.51 o 
  10   8   3     7142.20     6624.30    343.19 o 
  11   8   3       63.88      563.55    261.25 o 
  12   8   3     7023.45     6763.61    352.53 o 
  13   8   3       32.80      385.30    263.07 o 
  14   8   3     3997.17     4232.20    316.99 o 
  15   8   3       79.50      139.97    261.65 o 
  16   8   3     2741.65     2608.82    369.26 o 
  17   8   3        1.11     -293.85    340.01 o 
  18   8   3     2522.25     2296.79    618.97 o 
   1   9   3     5207.69     4929.08    233.91 o 
   2   9   3      144.98      339.95    189.83 o 
   3   9   3     5785.34     6502.61    351.95 o 
   4   9   3      811.14      652.75    199.36 o 
   5   9   3     4789.17     4979.99    294.94 o 
   6   9   3       50.21      586.01    255.55 o 
   7   9   3     4431.24     4435.86    327.62 o 
   8   9   3      306.47      668.83    265.41 o 
   9   9   3     4434.62     3887.11    315.13 o 
  10   9   3      290.71      713.65    276.73 o 
  11   9   3     3166.00     3203.68    311.18 o 
  12   9   3        1.27      535.94    272.89 o 
  13   9   3     3829.91     3632.58    372.95 o 
  14   9   3       74.28      871.49    278.02 o 
  15   9   3     2769.07     2853.83    397.41 o 
  16   9   3        2.31      736.70    305.60 o 
   0  10   3     2124.95     2039.20    503.40 o 
   1  10   3       42.60      161.77    223.52 o 
   2  10   3     2036.52     2195.92    336.39 o 
   3  10   3      107.31       87.29    197.98 o 
   4  10   3     2716.50     3064.96    256.80 o 
   5  10   3       17.60      -78.98    290.25 o 
   6  10   3     2675.35     3103.27    366.78 o 
   7  10   3       58.70      126.29    270.76 o 
   8  10   3     1961.67     2539.25    556.62 o 
   9  10   3       17.47      430.78    314.42 o 
  10  10   3     2016.99     2070.37    301.58 o 
  11  10   3        7.05      -20.26    277.24 o 
  12  10   3     1575.13     1887.65    305.88 o 
  13  10   3       14.87      -22.13    279.12 o 
  14  10   3      703.41      674.49    483.78 o 
   1  11   3      992.83     1530.27    260.46 o 
   2  11   3      280.18     1276.87    252.72 o 
   3  11   3      708.98     1819.47    351.74 o 
   4  11   3        6.76      836.90    278.71 o 
   5  11   3      639.70      576.25    347.43 o 
   6  11   3      214.40      387.16    294.17 o 
   7  11   3      551.02      488.59    287.38 o 
   8  11   3        2.70      410.00    389.19 o 
   9  11   3      573.65     1705.15    528.14 o 
  10  11   3      137.22     -139.66    286.36 o 
   0  12   3       20.66      789.06    377.67 o 
   1  12   3        7.24     1391.74    395.70 o 
   2  12   3       36.04      532.88    362.25 o 
   3  12   3        0.97     1725.54    520.94 o 
   4  12   3       32.60      561.24    658.47 o 
   0   0   4    44338.16    57260.75   7526.53 o 
   1   0   4    30021.71    36003.43   1011.87 o 
   2   0   4    46298.14    53050.79    788.71 o 
   3   0   4    28050.12    31358.22    817.78 o 
   4   0   4   102282.30   107020.38   1965.30 o 
   5   0   4    14179.61    13771.15    287.10 o 
   6   0   4    91349.37   100859.58   1326.81 o 
   7   0   4        0.50       53.14    110.99 o 
   8   0   4    29348.14    28592.20    455.52 o 
   9   0   4     2792.24     2832.04    200.71 o 
  10   0   4    22561.76    20702.39    337.74 o 
  11   0   4     1011.83     1114.98    139.27 o 
  12   0   4    39705.93    40864.57    548.52 o 
  13   0   4      453.65      739.06    203.28 o 
  14   0   4    15642.60    15750.76    371.67 o 
  15   0   4        3.17      256.23    210.26 o 
  16   0   4     6466.68     6190.86    277.73 o 
  17   0   4      366.46      876.77    243.73 o 
  18   0   4    15430.46    17123.75    931.46 o 
  19   0   4       44.63      977.37    546.58 o 
  20   0   4    11119.16    12202.13    872.50 o 
  21   0   4      222.45       70.50    573.63 o 
  22   0   4     4244.14     5113.71    734.53 o 
  23   0   4        6.49      353.57    590.82 o 
  24   0   4     2619.98     2281.76    667.85 o 
   1   1   4   168606.27   187631.89   1760.65 o 
   2   1   4    36008.97    38108.38    384.04 o 
   3   1   4     1938.78     2480.35    133.58 o 
   4   1   4    19237.93    20495.61    276.33 o 
   5   1   4    11815.41    12385.29    198.30 o 
   6   1   4     2757.43     2721.26    119.40 o 
   7   1   4    95453.89    92354.01   1072.03 o 
   8   1   4     1057.70     1038.99    115.34 o 
   9   1   4    44565.73    43586.15    431.48 o 
  10   1   4     2956.89     2949.41    110.76 o 
  11   1   4     9967.01     9547.53    168.16 o 
  12   1   4      419.68      493.12    116.73 o 
  13   1   4    28838.49    26182.90    321.20 o 
  14   1   4       42.17      502.65    133.71 o 
  15   1   4    26249.20    25572.71    354.54 o 
  16   1   4      327.66      923.95    226.59 o 
  17   1   4     9469.45     9828.13    307.00 o 
  18   1   4       65.40      340.66    296.96 o 
  19   1   4    10037.94    10049.05    364.45 o 
  20   1   4        3.73      474.13    395.63 o 
  21   1   4     5878.44     5619.93    510.53 o 
  22   1   4      267.38      184.94    415.16 o 
  23   1   4     4175.65     4561.98    523.79 o 
  24   1   4        8.32        1.15    443.20 o 
   0   2   4   128871.55   135028.02   1917.40 o 
   1   2   4    14431.79    15772.59    243.52 o 
   2   2   4    33603.41    37757.82    408.99 o 
   3   2   4     3323.23     3688.63    106.54 o 
   4   2   4    26465.41    29501.78    373.37 o 
   5   2   4      438.12      539.50    130.18 o 
   6   2   4    55981.59    53944.27    599.48 o 
   7   2   4     3834.28     4091.53    135.09 o 
   8   2   4    56943.72    55938.18    580.87 o 
   9   2   4      495.94      667.49    116.91 o 
  10   2   4    36027.64    34087.02    407.56 o 
  11   2   4     2506.61     2845.68    135.85 o 
  12   2   4    20697.31    20205.70    333.18 o 
  13   2   4     1117.74     1192.56    149.67 o 
  14   2   4    18989.87    18094.84    335.13 o 
  15   2   4      376.14      413.48    187.75 o 
  16   2   4     7557.07     7264.90    298.02 o 
  17   2   4      105.70      200.89    228.24 o 
  18   2   4     7791.98     7174.31    309.03 o 
  19   2   4       78.93      297.14    298.16 o 
  20   2   4     8339.28     8625.82    367.17 o 
  21   2   4      113.79      229.11    315.48 o 
  22   2   4     3611.74     3927.86    500.25 o 
  23   2   4       62.32      401.48    451.69 o 
  24   2   4     2775.95     4206.00    531.39 o 
   1   3   4    90438.70    97186.88   1006.67 o 
   2   3   4      149.92      229.20    100.65 o 
   3   3   4    47803.43    49130.35    510.86 o 
   4   3   4     1068.04     1140.45     91.76 o 
   5   3   4    38853.73    35809.27    366.59 o 
   6   3   4      702.05      755.77     81.63 o 
   7   3   4    12506.27    14224.36    248.28 o 
   8   3   4        9.28      -72.25    125.73 o 
   9   3   4    27460.21    27813.57    391.00 o 
  10   3   4     2188.56     1961.42    163.83 o 
  11   3   4    35555.75    34135.63    467.50 o 
  12   3   4      548.39      668.46    171.73 o 
  13   3   4    14865.00    14787.20    307.17 o 
  14   3   4      920.95     1145.24    203.97 o 
  15   3   4     5207.81     5554.64    290.22 o 
  16   3   4        8.92     -110.91    216.21 o 
  17   3   4     4139.75     3932.17    291.98 o 
  18   3   4      924.09      813.56    240.95 o 
  19   3   4     6234.85     5959.91    317.55 o 
  20   3   4       17.38     -196.82    334.16 o 
  21   3   4     2918.77     2938.56    364.22 o 
  22   3   4        1.97     -312.31    312.31 o 
  23   3   4     1384.78     1235.80    357.94 o 
   0   4   4    48517.10    49552.39    694.23 o 
   1   4   4      506.86      673.40     95.60 o 
   2   4   4    18351.87    17708.22    250.63 o 
   3   4   4      280.91      345.55     89.94 o 
   4   4   4     2781.29     3067.32    113.33 o 
   5   4   4      141.69      137.86     87.80 o 
   6   4   4    12946.45    13769.55    205.46 o 
   7   4   4      128.14      226.06     91.61 o 
   8   4   4    17336.93    15519.44    242.43 o 
   9   4   4      599.67      891.20    177.02 o 
  10   4   4     1128.24     1574.71    204.84 o 
  11   4   4      311.36      485.33    188.76 o 
  12   4   4     5704.21     6187.27    225.07 o 
  13   4   4      129.23      256.90    207.78 o 
  14   4   4    13384.04    13599.24    355.47 o 
  15   4   4      566.68      498.66    211.80 o 
  16   4   4     3406.00     3311.72    247.93 o 
  17   4   4       31.27      -61.12    204.99 o 
  18   4   4     2462.95     2712.41    430.93 o 
  19   4   4      172.80     -252.38    252.38 o 
  20   4   4     2024.98     1604.19    442.37 o 
  21   4   4       10.38     -333.09    333.09 o 
  22   4   4      986.90      663.65    352.30 o 
  23   4   4       28.78     -501.37    517.94 o 
   1   5   4     9747.51     8616.44    185.01 o 
   2   5   4     1179.28     1263.12    116.34 o 
   3   5   4      986.96      744.12    110.68 o 
   4   5   4      886.63      951.85    115.99 o 
   5   5   4     7489.79     7078.46    157.00 o 
   6   5   4      333.33      300.94    123.42 o 
   7   5   4    12060.91    11473.22    226.91 o 
   8   5   4      372.27       93.40    128.98 o 
   9   5   4     2053.95     1976.29    289.00 o 
  10   5   4       84.88      334.58    185.42 o 
  11   5   4      596.04      844.52    194.35 o 
  12   5   4      317.46      511.77    215.30 o 
  13   5   4      374.91      493.08    255.39 o 
  14   5   4      776.11      598.79    221.21 o 
  15   5   4     1219.24     1353.78    282.13 o 
  16   5   4       22.85     -209.68    209.68 o 
  17   5   4     1618.55     2066.16    358.88 o 
  18   5   4      622.60      292.09    329.06 o 
  19   5   4      649.74      749.30    395.65 o 
  20   5   4      138.55     -415.63    415.63 o 
  21   5   4      196.96      166.05    356.87 o 
  22   5   4        2.19     -223.86    727.91 o 
   0   6   4      111.58      166.45    177.33 o 
   1   6   4      342.08      212.73    121.13 o 
   2   6   4      181.21      174.90    131.94 o 
   3   6   4      622.65      628.05    126.44 o 
   4   6   4     2814.44     2451.87    142.65 o 
   5   6   4       20.43     -101.84    138.20 o 
   6   6   4       66.86      -27.40    149.87 o 
   7   6   4      936.39      872.20    158.81 o 
   8   6   4       76.91      345.80    196.07 o 
   9   6   4      691.48      981.12    277.73 o 
  10   6   4      698.22      826.20    180.14 o 
  11   6   4      211.06      214.75    210.85 o 
  12   6   4       70.46      694.67    232.87 o 
  13   6   4        0.11      220.24    216.65 o 
  14   6   4       13.40      380.23    226.36 o 
  15   6   4       15.97     -217.41    217.41 o 
  16   6   4        1.63        8.26    315.44 o 
  17   6   4       25.15     -214.93    258.81 o 
  18   6   4        1.49      776.60    356.56 o 
  19   6   4        5.13      421.07    260.12 o 
  20   6   4      241.43     -159.42    461.62 o 
  21   6   4       49.14     -123.50    369.53 o 
   1   7   4     1132.72      770.88    149.18 o 
   2   7   4     1219.82     1191.93    152.05 o 
   3   7   4     4239.98     4463.59    175.28 o 
   4   7   4       47.98       24.98    162.98 o 
   5   7   4      509.12      329.10    166.43 o 
   6   7   4      181.34       -5.60    162.00 o 
   7   7   4       15.42       23.75    201.39 o 
   8   7   4      183.36      230.84    209.29 o 
   9   7   4      314.37      518.39    204.13 o 
  10   7   4      177.47      252.89    297.56 o 
  11   7   4      547.33      847.57    245.26 o 
  12   7   4      153.39     -205.55    224.03 o 
  13   7   4      230.32       45.09    255.04 o 
  14   7   4        7.53      -94.50    308.43 o 
  15   7   4       76.59      -82.54    295.69 o 
  16   7   4       86.49     -155.54    356.83 o 
  17   7   4      228.76      499.75    421.73 o 
  18   7   4        7.66      -64.21    353.45 o 
  19   7   4      121.61      212.33    610.10 o 
  20   7   4        1.18     -997.43   1390.56 o 
   0   8   4      231.08       97.55    227.46 o 
   1   8   4      138.93       63.71    193.71 o 
   2   8   4     2731.95     2250.52    186.20 o 
   3   8   4      153.54     -137.32    180.04 o 
   4   8   4     3729.12     3640.74    213.00 o 
   5   8   4      275.22      244.53    177.57 o 
   6   8   4     1561.63     1523.17    220.20 o 
   7   8   4       83.35      419.09    282.22 o 
   8   8   4     4136.96     3740.93    248.73 o 
   9   8   4      531.60      854.06    259.43 o 
  10   8   4     2614.14     2642.61    290.56 o 
  11   8   4        2.40      267.86    279.06 o 
  12   8   4      275.69      126.88    261.63 o 
  13   8   4      175.73      194.34    238.08 o 
  14   8   4      537.29      621.71    252.15 o 
  15   8   4       62.66     -178.85    251.69 o 
  16   8   4      903.45      909.72    308.31 o 
  17   8   4       11.85     -363.81    389.79 o 
  18   8   4      595.53      506.87    281.89 o 
   1   9   4     4275.70     3784.47    221.02 o 
   2   9   4      531.51      466.91    198.99 o 
   3   9   4     1656.74     1746.16    203.71 o 
   4   9   4        0.43     -122.62    184.17 o 
   5   9   4     3651.16     3484.42    252.31 o 
   6   9   4       77.21     -164.10    221.50 o 
   7   9   4     4004.70     3490.13    310.50 o 
   8   9   4       31.37      557.78    272.59 o 
   9   9   4     3846.14     3781.99    315.28 o 
  10   9   4       26.41      239.51    254.83 o 
  11   9   4     3390.97     2919.67    307.95 o 
  12   9   4       36.14      291.74    269.89 o 
  13   9   4      867.70      979.05    274.56 o 
  14   9   4       11.84      356.81    266.89 o 
  15   9   4     1048.78     1729.34    298.86 o 
  16   9   4        3.99      582.93    329.34 o 
   0  10   4     5902.04     5727.23    434.37 o 
   1  10   4      114.46      607.87    243.84 o 
   2  10   4     6346.35     5962.62    280.94 o 
   3  10   4       13.31      563.65    320.59 o 
   4  10   4     3673.10     3867.33    269.34 o 
   5  10   4       37.24      -36.44    221.65 o 
   6  10   4     2383.55     2131.44    294.60 o 
   7  10   4        2.56      281.78    258.93 o 
   8  10   4     3299.02     3112.56    316.24 o 
   9  10   4       75.45      557.45    279.23 o 
  10  10   4     2951.33     3064.93    320.77 o 
  11  10   4      153.27       51.13    328.23 o 
  12  10   4     2312.95     2064.45    306.63 o 
  13  10   4       36.57      517.39    330.69 o 
   1  11   4     3823.02     4169.29    299.66 o 
   2  11   4       65.79      609.46    289.46 o 
   3  11   4     4156.88     4758.37    361.26 o 
   4  11   4        1.00      376.48    269.94 o 
   5  11   4     2152.60     1726.41    499.97 o 
   6  11   4        2.61     -117.99    403.20 o 
   7  11   4     1251.19     1151.29    312.49 o 
   8  11   4        1.84      380.25    447.34 o 
   9  11   4     2638.32     3061.78    341.49 o 
  10  11   4       18.82     -184.77    310.79 o 
   0  12   4     3378.90     4052.84    746.68 o 
   1  12   4       54.93      889.16    310.70 o 
   2  12   4     2558.01     3513.78    343.32 o 
   3  12   4      101.41      910.27    451.69 o 
   1   1   5    33303.45    35047.73    354.99 o 
   2   1   5    11413.48    10493.35    156.72 o 
   3   1   5    13384.14    14124.75    188.17 o 
   4   1   5     8408.70     8100.42    143.90 o 
   5   1   5      257.45      271.33    101.18 o 
   6   1   5       23.45       60.48     79.90 o 
   7   1   5    22094.14    22761.79    304.56 o 
   8   1   5     4906.80     5103.11    163.43 o 
   9   1   5     9520.26     8319.04    154.32 o 
  10   1   5     1834.76     1790.12    120.05 o 
  11   1   5      111.50      -60.76    127.06 o 
  12   1   5      415.98       89.10    116.37 o 
  13   1   5     1491.28     1601.81    159.01 o 
  14   1   5      134.33      327.02    173.72 o 
  15   1   5       35.68      252.37    228.16 o 
  16   1   5      338.55      226.51    180.27 o 
  17   1   5      315.94      323.34    215.21 o 
  18   1   5       29.64     -164.06    239.68 o 
  19   1   5     2538.55     2481.26    270.27 o 
  20   1   5        0.51       74.13    414.36 o 
  21   1   5      515.87     1225.20    431.39 o 
  22   1   5       79.61      -92.41    409.11 o 
  23   1   5      178.88       86.34    427.64 o 
  24   1   5        6.68     -428.76    428.76 o 
   0   2   5    34318.19    36076.17    689.58 o 
   1   2   5     1377.46     1563.21    111.19 o 
   2   2   5    42511.36    42286.67    456.23 o 
   3   2   5     2660.37     3318.68    160.31 o 
   4   2   5    26945.28    27519.43    309.87 o 
   5   2   5     2854.94     3336.91    110.33 o 
   6   2   5    20657.48    19916.83    294.02 o 
   7   2   5     8225.75     7393.81    184.83 o 
   8   2   5    25020.41    22973.91    303.23 o 
   9   2   5      528.45      616.84    128.60 o 
  10   2   5     6822.37     7451.81    187.55 o 
  11   2   5      855.30     1065.35    145.12 o 
  12   2   5     2038.49     2093.95    161.01 o 
  13   2   5     1759.68     2238.09    266.59 o 
  14   2   5     6340.78     5719.96    222.12 o 
  15   2   5       76.58      549.60    176.77 o 
  16   2   5     5221.22     5251.35    269.45 o 
  17   2   5       37.73      163.51    222.86 o 
  18   2   5     2227.00     2346.24    255.07 o 
  19   2   5      132.82      499.34    283.58 o 
  20   2   5     1318.98     1420.97    270.18 o 
  21   2   5        1.16     -278.86    323.50 o 
  22   2   5     1737.76     2199.27    463.27 o 
  23   2   5        3.03     -101.53    545.04 o 
  24   2   5      822.99      242.33    526.56 o 
   1   3   5    38948.17    40012.14    465.96 o 
   2   3   5      776.73     1070.80    112.08 o 
   3   3   5    34375.80    36442.60    433.37 o 
   4   3   5        2.24      169.08     98.97 o 
   5   3   5    16421.13    15118.62    204.15 o 
   6   3   5     1182.90     1234.79    103.13 o 
   7   3   5    16435.22    16911.22    281.35 o 
   8   3   5     3183.63     3359.72    167.10 o 
   9   3   5    23311.86    23451.63    357.71 o 
  10   3   5      133.01      330.46    125.34 o 
  11   3   5    13596.84    13637.47    301.17 o 
  12   3   5     2135.41     2646.81    195.63 o 
  13   3   5    15702.75    15193.76    315.23 o 
  14   3   5       38.76      208.12    198.77 o 
  15   3   5     9706.60     9974.07    347.20 o 
  16   3   5       71.95      -27.10    198.75 o 
  17   3   5     3074.43     3173.63    269.36 o 
  18   3   5       18.97     -239.80    239.80 o 
  19   3   5     4502.96     4151.76    298.85 o 
  20   3   5        1.49      -19.98    287.79 o 
  21   3   5     2765.67     2242.73    320.39 o 
  22   3   5       58.91     -230.82    409.72 o 
  23   3   5     1923.83     2213.63    384.84 o 
   0   4   5    62456.94    62891.87    989.93 o 
   1   4   5     2980.22     3482.80    130.14 o 
   2   4   5    46259.47    49029.61    527.74 o 
   3   4   5        0.32       56.72    105.23 o 
   4   4   5    29210.40    29208.15    355.41 o 
   5   4   5     1879.74     1878.70    118.20 o 
   6   4   5     4400.50     4145.48    132.99 o 
   7   4   5      598.14      699.67    137.79 o 
   8   4   5     4031.11     4370.53    185.72 o 
   9   4   5        1.80      273.31    158.58 o 
  10   4   5    34131.11    32026.74    462.14 o 
  11   4   5       58.22      603.05    186.90 o 
  12   4   5    27123.35    24960.96    411.11 o 
  13   4   5      223.71      505.72    233.69 o 
  14   4   5     9723.11     9495.81    312.65 o 
  15   4   5       30.36      135.43    208.79 o 
  16   4   5     6488.84     6783.54    361.52 o 
  17   4   5      232.71      362.04    266.96 o 
  18   4   5     6111.07     5331.54    337.47 o 
  19   4   5       40.42     -310.02    321.62 o 
  20   4   5     4521.99     4167.43    327.12 o 
  21   4   5        9.84     -213.24    311.95 o 
  22   4   5     2302.23     1754.45    630.36 o 
  23   4   5       10.51     -453.28    478.63 o 
   1   5   5    34269.54    34287.59    411.50 o 
   2   5   5      376.88      373.92    117.84 o 
   3   5   5    33391.04    30968.64    356.85 o 
   4   5   5      405.72      601.32    113.83 o 
   5   5   5    21264.43    19994.83    265.65 o 
   6   5   5       93.95      259.25    126.46 o 
   7   5   5    39818.88    39660.62    452.05 o 
   8   5   5      704.44      983.51    181.95 o 
   9   5   5    32203.13    30160.39    456.26 o 
  10   5   5      143.35      573.91    173.82 o 
  11   5   5    11560.93    10872.23    284.27 o 
  12   5   5      261.50       62.95    213.96 o 
  13   5   5     9240.14     9137.44    324.57 o 
  14   5   5        3.57      -67.31    208.50 o 
  15   5   5     7770.71     6470.12    292.64 o 
  16   5   5        1.23      -23.36    223.85 o 
  17   5   5     7018.91     7221.33    407.89 o 
  18   5   5      191.98      303.23    311.79 o 
  19   5   5     4537.42     5026.85    830.29 o 
  20   5   5       11.14       80.40    443.87 o 
  21   5   5     3009.67     2381.44    672.23 o 
  22   5   5        5.99     -548.50    558.46 o 
   0   6   5    25383.43    23854.76    540.34 o 
   1   6   5        3.35      505.16    141.16 o 
   2   6   5    20036.21    20204.72    286.56 o 
   3   6   5       15.13       40.47    126.49 o 
   4   6   5    14973.75    15141.96    246.55 o 
   5   6   5      241.14       21.82    138.63 o 
   6   6   5    20724.53    18681.09    331.31 o 
   7   6   5        5.29       94.19    151.32 o 
   8   6   5    36331.67    33258.70    542.18 o 
   9   6   5      223.93      867.74    196.26 o 
  10   6   5    19068.54    18237.02    360.68 o 
  11   6   5        0.56      220.48    220.95 o 
  12   6   5     4861.64     4675.97    273.33 o 
  13   6   5        7.52     -162.15    217.42 o 
  14   6   5     8827.96     8720.26    328.40 o 
  15   6   5       14.40       76.95    230.28 o 
  16   6   5     9068.93     9202.40    344.32 o 
  17   6   5      109.77      351.57    241.27 o 
  18   6   5     5534.57     5367.65    537.16 o 
  19   6   5       51.08     -286.68    286.68 o 
  20   6   5     3940.60     2912.61    479.31 o 
  21   6   5        5.21     -352.59    454.30 o 
   1   7   5    15282.76    14854.15    260.23 o 
   2   7   5      156.14      242.40    148.24 o 
   3   7   5    22650.71    21527.88    341.79 o 
   4   7   5       32.46      603.88    171.80 o 
   5   7   5    20202.91    19120.22    350.03 o 
   6   7   5        3.14      211.66    163.74 o 
   7   7   5     8195.91     8134.51    285.65 o 
   8   7   5      343.47      167.33    208.38 o 
   9   7   5    11427.14    10651.91    317.66 o 
  10   7   5       33.00       71.67    262.82 o 
  11   7   5    12272.46    10819.72    385.96 o 
  12   7   5       34.29       35.92    244.14 o 
  13   7   5     6743.89     6433.08    314.04 o 
  14   7   5        0.90      204.76    228.86 o 
  15   7   5     5195.54     5079.75    306.53 o 
  16   7   5       17.38      -20.01    245.57 o 
  17   7   5     5494.49     5034.85    376.25 o 
  18   7   5      160.57      205.07    432.53 o 
  19   7   5     4479.42     4413.61    572.15 o 
   0   8   5    31794.20    27820.78    546.92 o 
   1   8   5      210.01      533.96    164.51 o 
   2   8   5    14042.61    13092.60    284.20 o 
   3   8   5      167.43      301.13    185.43 o 
   4   8   5     4011.47     4255.84    223.90 o 
   5   8   5      142.29      -23.92    180.98 o 
   6   8   5     7940.14     8091.83    329.26 o 
   7   8   5       56.42      752.10    209.72 o 
   8   8   5    15509.67    14562.20    374.84 o 
   9   8   5      586.91      971.13    262.85 o 
  10   8   5     8304.05     8005.35    364.20 o 
  11   8   5        2.20       83.36    256.99 o 
  12   8   5     2147.88     2433.17    288.97 o 
  13   8   5      128.61      108.81    283.67 o 
  14   8   5     5518.65     5039.59    472.35 o 
  15   8   5        9.42       69.89    260.69 o 
  16   8   5     5409.24     4806.27    318.96 o 
  17   8   5      151.25     -120.64    457.65 o 
  18   8   5     1518.46     1632.31    428.04 o 
   1   9   5     6112.38     6029.56    247.22 o 
   2   9   5       78.19      399.57    191.63 o 
   3   9   5     5206.34     5328.82    243.44 o 
   4   9   5       92.50     -148.48    376.07 o 
   5   9   5     3568.77     3149.60    260.11 o 
   6   9   5       59.68       73.65    222.58 o 
   7   9   5     3087.41     2737.60    281.14 o 
   8   9   5       72.81      549.33    280.71 o 
   9   9   5     4512.16     4835.47    332.05 o 
  10   9   5        4.01      345.43    266.15 o 
  11   9   5     4682.43     4359.66    325.63 o 
  12   9   5        2.20      318.87    355.20 o 
  13   9   5     2709.70     2621.48    304.14 o 
  14   9   5        0.53      362.47    264.64 o 
  15   9   5     1891.48     1950.48    328.61 o 
  16   9   5        2.28      194.76    528.99 o 
   0  10   5      459.80      938.42    330.98 o 
   1  10   5        0.23        1.33    234.51 o 
   2  10   5     1979.25     2369.21    243.03 o 
   3  10   5       42.20     1030.53    381.48 o 
   4  10   5     4861.83     3986.29    270.76 o 
   5  10   5       23.02      618.22    227.31 o 
   6  10   5     1622.43     2152.20    253.63 o 
   7  10   5       64.11      252.51    271.86 o 
   8  10   5      650.12      986.08    287.85 o 
   9  10   5        9.57      -50.75    271.35 o 
  10  10   5     2839.42     2834.94    312.26 o 
  11  10   5        0.43      795.01    318.76 o 
  12  10   5     1889.49     2372.90    352.55 o 
  13  10   5       24.20      438.23    288.35 o 
   1  11   5     1278.23     1926.61    294.25 o 
   2  11   5        5.43      736.64    495.16 o 
   3  11   5      299.39     1679.44    389.17 o 
   4  11   5        0.54      312.10    398.53 o 
   5  11   5      584.27      997.51    298.21 o 
   6  11   5        1.72       61.27    494.81 o 
   7  11   5     1056.58      922.90    391.49 o 
   8  11   5       75.57      559.12    400.11 o 
   9  11   5      529.68      636.35    306.45 o 
  10  11   5        0.49      105.84    377.60 o 
   0  12   5       42.38      349.03    596.30 o 
   1  12   5        7.60      905.69    321.70 o 
   2  12   5       28.76      925.03    334.13 o 
   0   0   6    30219.53    32760.21    985.62 o 
   1   0   6        6.58      526.20    138.71 o 
   2   0   6   143670.23   149719.48   1921.86 o 
   3   0   6     2082.13     1620.84    148.27 o 
   4   0   6   154578.52   155552.52   2004.90 o 
   5   0   6      629.68     1085.71    212.11 o 
   6   0   6    76137.59    73952.95   1015.25 o 
   7   0   6     2275.06     2358.09    150.01 o 
   8   0   6    57554.70    55596.79    805.00 o 
   9   0   6     4868.55     5433.46    199.07 o 
  10   0   6    23949.51    22978.56    418.47 o 
  11   0   6      764.25     1085.22    162.69 o 
  12   0   6    50549.56    52085.47    709.10 o 
  13   0   6        9.85      706.44    207.67 o 
  14   0   6    26315.85    25892.78    500.02 o 
  15   0   6      226.11     1087.26    282.51 o 
  16   0   6     6280.02     6908.64    341.26 o 
  17   0   6      171.81      512.55    246.56 o 
  18   0   6    17059.11    18153.34   1022.90 o 
  19   0   6       76.22      513.38    571.22 o 
  20   0   6    11484.05    12469.92    867.86 o 
  21   0   6       45.72      186.27    571.99 o 
  22   0   6     3763.84     3117.51    640.79 o 
  23   0   6       19.41      108.75    585.44 o 
  24   0   6     2941.20     4209.45   1392.30 o 
   1   1   6    81917.95    90937.60    923.26 o 
   2   1   6       34.14      114.89     86.91 o 
   3   1   6    51252.09    55821.68    520.23 o 
   4   1   6     5108.91     5597.84    130.52 o 
   5   1   6    65514.24    69006.54    644.50 o 
   6   1   6     5641.08     5064.86    121.35 o 
   7   1   6    47666.92    46507.11    466.10 o 
   8   1   6     5942.70     5461.31    127.48 o 
   9   1   6    27653.18    27578.21    331.24 o 
  10   1   6    10732.50     9695.85    174.05 o 
  11   1   6    32467.56    32428.01    387.56 o 
  12   1   6      390.19      328.45    133.80 o 
  13   1   6    32292.21    30414.22    361.95 o 
  14   1   6     1002.82     1044.81    161.66 o 
  15   1   6    16362.64    16833.88    321.29 o 
  16   1   6       48.41      359.43    195.41 o 
  17   1   6    11122.23    12200.67    356.37 o 
  18   1   6      347.18      507.12    226.22 o 
  19   1   6    11032.60    10789.16    441.37 o 
  20   1   6       13.89      602.72    299.31 o 
  21   1   6     6421.53     6532.72    515.99 o 
  22   1   6       17.61      233.11    422.06 o 
  23   1   6     3848.86     4383.05    510.30 o 
  24   1   6        9.84      173.08    516.91 o 
   0   2   6    32209.31    34318.55    580.30 o 
   1   2   6     7852.49     9256.26    181.65 o 
   2   2   6    25324.38    29625.19    500.02 o 
   3   2   6     1691.95     1681.97    110.27 o 
   4   2   6    44931.94    47379.33    486.22 o 
   5   2   6     1668.17     2044.69    111.91 o 
   6   2   6    40932.09    41226.29    441.47 o 
   7   2   6       73.74        3.07    120.53 o 
   8   2   6    22235.37    23024.88    342.70 o 
   9   2   6     4840.29     4135.59    156.71 o 
  10   2   6    22483.45    20800.28    423.89 o 
  11   2   6      102.35       81.23    137.99 o 
  12   2   6    24615.30    22713.15    361.04 o 
  13   2   6      110.80       58.79    161.88 o 
  14   2   6    16324.33    15987.70    315.53 o 
  15   2   6       53.13      424.80    217.41 o 
  16   2   6     4935.69     5324.57    283.52 o 
  17   2   6      189.52       69.01    227.89 o 
  18   2   6     5543.52     5572.91    296.63 o 
  19   2   6        6.81      231.90    236.47 o 
  20   2   6     6843.09     6833.86    442.63 o 
  21   2   6        1.22      328.62    314.94 o 
  22   2   6     4171.42     5168.07    602.18 o 
  23   2   6      157.67      399.12    447.69 o 
   1   3   6    50328.34    57326.61    639.10 o 
   2   3   6      127.29      428.47    110.23 o 
   3   3   6    11923.03    12646.72    215.02 o 
   4   3   6      133.51      133.75     97.83 o 
   5   3   6    24462.51    22811.78    289.41 o 
   6   3   6       61.27      426.65    101.47 o 
   7   3   6    18547.56    18398.03    300.71 o 
   8   3   6     2407.70     2799.01    165.62 o 
   9   3   6    10741.02    10884.95    217.77 o 
  10   3   6        1.66      211.23    158.54 o 
  11   3   6    23301.99    22721.92    374.89 o 
  12   3   6       99.77      468.60    175.00 o 
  13   3   6    13675.50    14360.97    314.50 o 
  14   3   6     1482.89     1911.01    229.96 o 
  15   3   6     2394.81     2726.89    232.09 o 
  16   3   6        7.00      -62.88    191.94 o 
  17   3   6     3905.60     3180.08    278.68 o 
  18   3   6        3.27     -214.73    339.31 o 
  19   3   6     5770.82     6004.35    323.49 o 
  20   3   6       38.64       60.91    530.02 o 
  21   3   6     1851.68     1624.90    318.99 o 
  22   3   6       12.43     -380.35    380.35 o 
  23   3   6     1289.52      956.58    398.15 o 
   0   4   6    30597.62    29311.33    548.57 o 
   1   4   6      284.38      289.12    119.87 o 
   2   4   6    16534.73    16218.12    264.56 o 
   3   4   6      581.28      441.36    119.28 o 
   4   4   6     4480.56     4808.07    149.23 o 
   5   4   6       15.80      188.25    135.69 o 
   6   4   6     6752.90     7096.28    160.95 o 
   7   4   6      103.33      153.90    103.25 o 
   8   4   6    13803.04    13864.50    282.15 o 
   9   4   6       30.07       61.33    161.85 o 
  10   4   6     6195.65     6644.71    235.43 o 
  11   4   6        5.66      164.50    171.92 o 
  12   4   6     4333.26     4803.84    229.59 o 
  13   4   6       99.21      181.81    183.83 o 
  14   4   6     6513.91     6657.43    285.55 o 
  15   4   6      649.12      689.82    215.37 o 
  16   4   6     5510.58     5632.30    277.08 o 
  17   4   6      405.19       78.84    269.55 o 
  18   4   6     3053.42     3589.81    490.85 o 
  19   4   6      278.84      -88.94    264.99 o 
  20   4   6     1846.31     2238.51    386.71 o 
  21   4   6       65.80      239.43    413.99 o 
  22   4   6      847.34      773.84    393.82 o 
   1   5   6     7800.03     6993.66    176.89 o 
   2   5   6        8.07       83.50    121.98 o 
   3   5   6      653.42      706.88    121.35 o 
   4   5   6        0.56      -45.10    114.47 o 
   5   5   6     3035.31     3219.17    173.43 o 
   6   5   6      223.62      447.10    131.01 o 
   7   5   6     8944.05     8186.75    230.98 o 
   8   5   6      269.34      365.80    178.99 o 
   9   5   6     4747.43     4947.88    339.51 o 
  10   5   6       33.97       84.44    183.73 o 
  11   5   6      157.30      386.63    183.56 o 
  12   5   6       23.94      -12.73    179.07 o 
  13   5   6      624.41      748.88    270.32 o 
  14   5   6       37.24     -103.21    212.40 o 
  15   5   6     3243.78     3405.16    260.64 o 
  16   5   6       19.30     -143.74    226.06 o 
  17   5   6     1160.26     1072.77    237.05 o 
  18   5   6      256.03      586.03    312.36 o 
  19   5   6      371.32      798.68    606.95 o 
  20   5   6       17.52     -475.62    475.62 o 
  21   5   6      412.51      196.79    290.18 o 
  22   5   6       12.62     -179.92    348.94 o 
   0   6   6      863.61      527.70    193.98 o 
   1   6   6      551.49      560.44    133.92 o 
   2   6   6      597.40      351.64    134.05 o 
   3   6   6       22.50     -130.99    130.99 o 
   4   6   6     2459.67     2104.90    149.40 o 
   5   6   6     1654.64     1830.34    157.54 o 
   6   6   6     3936.52     3358.32    187.73 o 
   7   6   6      478.26      458.17    197.35 o 
   8   6   6     2286.27     1994.20    213.94 o 
   9   6   6     1411.37     1299.39    257.33 o 
  10   6   6      208.79      175.12    184.11 o 
  11   6   6       44.33       -5.13    193.55 o 
  12   6   6     1638.43     1227.66    261.26 o 
  13   6   6     1017.82      636.77    300.07 o 
  14   6   6      242.10      394.89    230.96 o 
  15   6   6       56.94     -229.76    232.72 o 
  16   6   6      168.92      506.42    237.28 o 
  17   6   6        9.05      158.29    343.81 o 
  18   6   6      184.23      291.98    312.49 o 
  19   6   6       44.56     -193.04    346.99 o 
  20   6   6      166.70     -293.79    502.88 o 
   1   7   6      174.91      317.67    148.29 o 
   2   7   6      504.48      279.87    146.22 o 
   3   7   6     5111.21     5142.01    204.02 o 
   4   7   6       11.22      104.77    157.23 o 
   5   7   6      848.14      520.69    176.52 o 
   6   7   6       90.44      335.93    201.64 o 
   7   7   6       71.59       45.03    203.19 o 
   8   7   6      123.56      119.96    212.73 o 
   9   7   6      363.09      461.99    204.47 o 
  10   7   6        2.14      119.26    208.56 o 
  11   7   6      758.20      797.51    247.82 o 
  12   7   6       78.07      340.32    247.20 o 
  13   7   6      199.96      300.07    320.77 o 
  14   7   6       10.18      191.33    235.10 o 
  15   7   6       37.75       36.31    316.11 o 
  16   7   6       85.55     -222.39    369.02 o 
  17   7   6      336.97      428.41    442.19 o 
  18   7   6        0.06      175.92    462.96 o 
  19   7   6      200.54      436.10    299.90 o 
   0   8   6     1005.41     1177.01    273.91 o 
   1   8   6      107.27      295.05    161.64 o 
   2   8   6     1056.10     1040.66    180.98 o 
   3   8   6      726.31      486.78    187.35 o 
   4   8   6     3389.08     3188.77    210.04 o 
   5   8   6      167.19      -56.64    215.11 o 
   6   8   6     3437.30     3673.09    251.44 o 
   7   8   6      623.40     1098.77    227.46 o 
   8   8   6     1028.57     1366.95    229.70 o 
   9   8   6      370.23       71.51    248.77 o 
  10   8   6     1734.57     2039.22    287.35 o 
  11   8   6      144.05      247.40    261.82 o 
  12   8   6     1529.27     1452.83    270.62 o 
  13   8   6       94.52      149.31    243.20 o 
  14   8   6      382.62      559.84    269.48 o 
  15   8   6       36.54     -179.32    375.26 o 
  16   8   6      530.93      536.46    482.34 o 
  17   8   6       18.52      127.03    506.60 o 
  18   8   6      875.38      656.82    434.99 o 
   1   9   6     4552.38     3880.80    224.29 o 
   2   9   6       53.87      293.42    227.32 o 
   3   9   6     1338.45     1531.00    198.38 o 
   4   9   6      187.41      289.06    288.09 o 
   5   9   6     1554.72     1304.18    244.14 o 
   6   9   6       33.84      130.54    218.13 o 
   7   9   6     4573.59     3887.98    264.80 o 
   8   9   6       35.92      428.48    273.11 o 
   9   9   6     5045.03     4493.14    322.16 o 
  10   9   6       55.18       74.26    349.74 o 
  11   9   6     1330.67     1668.65    289.78 o 
  12   9   6       26.90      137.01    312.99 o 
  13   9   6      616.25     1033.99    279.03 o 
  14   9   6       28.17      635.04    274.10 o 
  15   9   6     1885.67     1783.39    322.97 o 
  16   9   6       69.95     1395.39    404.49 o 
   0  10   6     3868.44     3349.62    408.46 o 
   1  10   6       37.89     1310.14    420.96 o 
   2  10   6     6005.53     5425.91    281.72 o 
   3  10   6       96.89      909.00    309.34 o 
   4  10   6     4696.59     4545.17    283.70 o 
   5  10   6       83.47      529.89    239.34 o 
   6  10   6     1569.18     1847.70    257.42 o 
   7  10   6      206.30      387.84    276.17 o 
   8  10   6     2574.51     2429.94    306.85 o 
   9  10   6        0.30      679.31    494.36 o 
  10  10   6     4035.76     3677.67    332.66 o 
  11  10   6       35.78       40.73    278.37 o 
  12  10   6     1823.77     1952.22    305.25 o 
  13  10   6       30.26      175.31    297.08 o 
   1  11   6     3709.12     3772.95    295.47 o 
   2  11   6        6.64      993.54    360.19 o 
   3  11   6     3439.37     3716.14    466.41 o 
   4  11   6       29.55      511.57    280.96 o 
   5  11   6     3204.17     3285.96    444.45 o 
   6  11   6        2.65       -3.59    293.36 o 
   7  11   6     1663.51     1405.36    388.99 o 
   8  11   6       34.30      111.09    417.36 o 
   9  11   6     1861.82     2002.98    332.41 o 
   0  12   6     2928.34     4108.82    698.06 o 
   1   1   7      819.41      720.51    109.78 o 
   2   1   7    17025.83    15563.41    202.04 o 
   3   1   7     3991.14     4809.22    128.35 o 
   4   1   7     2142.79     1889.88    110.69 o 
   5   1   7     3549.01     4023.18    200.94 o 
   6   1   7     2345.74     1826.43    105.01 o 
   7   1   7     4106.71     3870.54    118.27 o 
   8   1   7       20.42      205.37     92.86 o 
   9   1   7     2603.99     2760.30    115.28 o 
  10   1   7     6152.26     6024.25    146.79 o 
  11   1   7     1911.42     2713.29    204.35 o 
  12   1   7      193.19      -20.23    142.99 o 
  13   1   7     1459.51     1703.54    274.22 o 
  14   1   7     1503.94     1881.37    170.33 o 
  15   1   7      190.40      523.21    186.83 o 
  16   1   7     1194.18     1399.60    197.19 o 
  17   1   7      651.34      984.77    235.77 o 
  18   1   7       84.02     -224.94    224.94 o 
  19   1   7      991.96     1247.61    321.57 o 
  20   1   7      126.05      251.92    300.97 o 
  21   1   7      473.50      704.55    412.68 o 
  22   1   7        6.42      -85.28    456.52 o 
  23   1   7      187.42      303.11    440.34 o 
  24   1   7       35.05       71.09    485.38 o 
   0   2   7      517.68      740.25    168.55 o 
   1   2   7     2260.12     2456.75    133.39 o 
   2   2   7     7145.69     7581.19    174.74 o 
   3   2   7     1039.21      802.83    113.69 o 
   4   2   7    17828.21    18632.46    230.28 o 
   5   2   7     3764.84     3808.69    117.48 o 
   6   2   7     9359.31     9081.28    171.88 o 
   7   2   7       58.78      -17.86     92.84 o 
   8   2   7     1326.56     1404.98    145.40 o 
   9   2   7     3584.06     3066.20    164.67 o 
  10   2   7     1541.28     1581.76    147.00 o 
  11   2   7      239.22      284.25    144.62 o 
  12   2   7     9140.59     9371.66    222.86 o 
  13   2   7     2065.59     1800.55    183.27 o 
  14   2   7     3240.33     3213.06    211.39 o 
  15   2   7      155.09      306.83    230.50 o 
  16   2   7      250.98      581.11    222.82 o 
  17   2   7     1095.29      758.48    224.61 o 
  18   2   7     2435.92     2476.00    265.45 o 
  19   2   7       37.75     -237.11    237.11 o 
  20   2   7     2200.13     2159.62    379.51 o 
  21   2   7        6.66      154.31    315.03 o 
  22   2   7      598.82      227.11    429.88 o 
  23   2   7       23.78      256.98    458.16 o 
   1   3   7    26713.72    27807.72    365.60 o 
   2   3   7     1191.97     1601.99    235.10 o 
   3   3   7    25122.69    27210.12    359.96 o 
   4   3   7      182.78      -38.17    109.09 o 
   5   3   7    29394.98    28303.62    340.55 o 
   6   3   7      319.91      287.96    104.73 o 
   7   3   7     7534.61     7486.38    179.77 o 
   8   3   7      819.55      806.82    153.26 o 
   9   3   7     6758.76     6688.09    188.61 o 
  10   3   7      394.55      274.72    149.22 o 
  11   3   7    14641.93    13049.47    290.90 o 
  12   3   7     1918.30     1651.27    194.36 o 
  13   3   7    15958.82    14793.15    322.96 o 
  14   3   7      683.87      978.66    249.11 o 
  15   3   7     8271.51     8843.42    288.40 o 
  16   3   7        9.13     -223.91    223.91 o 
  17   3   7     2927.68     2755.46    330.13 o 
  18   3   7      784.84      408.91    289.48 o 
  19   3   7     2962.37     3298.08    298.80 o 
  20   3   7        1.16     -250.83    250.83 o 
  21   3   7     3382.84     3312.86    330.62 o 
  22   3   7       31.39     -305.16    305.16 o 
  23   3   7     2146.91     1981.79    379.61 o 
   0   4   7    36150.37    38240.24    676.60 o 
   1   4   7       46.00      425.04    126.31 o 
   2   4   7    39409.22    39533.68    492.46 o 
   3   4   7       13.77      222.85    129.71 o 
   4   4   7    34228.61    32685.96    425.99 o 
   5   4   7      893.13     1026.57    130.69 o 
   6   4   7    26205.69    26517.09    324.06 o 
   7   4   7      705.55     1072.86    150.48 o 
   8   4   7    19225.46    18788.65    332.23 o 
   9   4   7     1494.25     1487.02    181.93 o 
  10   4   7    16656.88    16533.17    328.85 o 
  11   4   7      365.61      604.22    187.90 o 
  12   4   7    21893.66    20512.21    421.10 o 
  13   4   7      283.84      729.69    191.69 o 
  14   4   7    12871.76    12193.62    344.99 o 
  15   4   7        3.53      242.67    215.20 o 
  16   4   7     4995.52     4650.34    290.96 o 
  17   4   7       39.18      -37.27    259.83 o 
  18   4   7     7336.78     7500.18    384.39 o 
  19   4   7       44.14       72.68    257.64 o 
  20   4   7     5183.37     5683.32    420.31 o 
  21   4   7       28.42     -268.69    268.69 o 
  22   4   7     2362.08     1539.49    733.89 o 
   1   5   7    28324.46    28637.55    374.37 o 
   2   5   7     2151.86     2045.34    144.42 o 
   3   5   7    35094.39    33027.46    416.30 o 
   4   5   7       17.89      185.68    134.41 o 
   5   5   7    18707.62    18452.66    291.07 o 
   6   5   7      154.41      568.59    141.78 o 
   7   5   7    34333.13    34378.32    420.62 o 
   8   5   7     1519.05     1817.28    191.20 o 
   9   5   7    30166.72    28524.66    449.47 o 
  10   5   7     1922.55     1656.77    223.72 o 
  11   5   7     9643.32     9261.92    275.18 o 
  12   5   7        1.22     -161.70    185.92 o 
  13   5   7    10376.32    10115.59    333.46 o 
  14   5   7       28.61      231.59    211.22 o 
  15   5   7     8503.20     8232.99    322.37 o 
  16   5   7      103.94      384.70    260.68 o 
  17   5   7     5555.08     5602.95    302.81 o 
  18   5   7      152.20      382.52    294.31 o 
  19   5   7     4630.21     4238.31    731.98 o 
  20   5   7       13.10      -90.97    279.47 o 
  21   5   7     3081.23     2769.75    337.13 o 
   0   6   7    28587.99    28461.52    512.30 o 
   1   6   7      778.98      946.30    145.35 o 
   2   6   7    17478.89    17976.76    278.60 o 
   3   6   7     2232.73     2024.94    151.48 o 
   4   6   7    20781.44    20080.25    297.27 o 
   5   6   7        5.25      763.34    157.76 o 
   6   6   7    30122.95    27113.22    420.44 o 
   7   6   7     1386.04     1577.35    292.35 o 
   8   6   7    16995.65    15836.16    365.30 o 
   9   6   7      314.78      705.08    202.67 o 
  10   6   7    15055.96    14246.58    343.95 o 
  11   6   7      280.22      154.23    187.82 o 
  12   6   7    13551.37    13670.65    376.73 o 
  13   6   7      589.62      409.63    229.22 o 
  14   6   7     6769.89     6705.62    335.71 o 
  15   6   7        1.25       55.28    392.22 o 
  16   6   7     6695.99     6832.67    320.77 o 
  17   6   7        7.23      164.28    251.71 o 
  18   6   7     6565.28     6541.18    335.34 o 
  19   6   7      107.43     -467.53    514.99 o 
  20   6   7     2865.15     3075.45    789.86 o 
   1   7   7    14128.06    13289.69    260.31 o 
   2   7   7      922.25     1123.88    161.79 o 
   3   7   7    26787.05    25124.92    382.26 o 
   4   7   7     1539.21     1743.30    177.52 o 
   5   7   7    20075.62    18750.59    356.67 o 
   6   7   7       14.44      110.97    217.52 o 
   7   7   7     4969.20     5139.74    269.06 o 
   8   7   7       64.88      342.55    227.71 o 
   9   7   7    11372.68    11336.63    337.73 o 
  10   7   7      178.97      844.36    206.71 o 
  11   7   7    14700.58    14530.65    439.78 o 
  12   7   7      152.12      446.55    242.34 o 
  13   7   7     6871.78     6464.23    327.95 o 
  14   7   7       11.10      -63.33    269.73 o 
  15   7   7     6128.29     6220.92    518.24 o 
  16   7   7      224.86      388.54    417.66 o 
  17   7   7     4373.82     4138.24    314.26 o 
  18   7   7       20.44      318.16    274.47 o 
  19   7   7     3422.95     3740.50    675.81 o 
   0   8   7    24322.75    21377.70    476.43 o 
   1   8   7      397.54      810.05    171.75 o 
   2   8   7    10013.36     9048.20    255.68 o 
   3   8   7      107.66       84.42    186.12 o 
   4   8   7     6645.24     7001.31    257.23 o 
   5   8   7      143.51       94.16    219.80 o 
   6   8   7    10990.82    11054.49    392.74 o 
   7   8   7      412.67      753.68    224.17 o 
   8   8   7     6054.39     5705.11    281.25 o 
   9   8   7      407.50      252.77    221.61 o 
  10   8   7     6418.89     5930.85    336.76 o 
  11   8   7       27.61      398.13    263.15 o 
  12   8   7     5523.96     5078.29    325.55 o 
  13   8   7        0.69      -20.76    252.97 o 
  14   8   7     3531.19     3144.81    308.40 o 
  15   8   7       60.51      355.24    313.52 o 
  16   8   7     4205.53     3570.15    346.21 o 
  17   8   7      200.68       98.41    303.34 o 
   1   9   7     3975.86     3816.04    228.64 o 
   2   9   7       70.02      272.63    183.24 o 
   3   9   7     5554.22     5111.48    243.27 o 
   4   9   7        3.50      404.94    224.39 o 
   5   9   7     4163.68     3940.03    273.22 o 
   6   9   7       31.53      426.19    218.41 o 
   7   9   7     3694.22     3992.18    267.81 o 
   8   9   7       24.03       71.72    269.00 o 
   9   9   7     5063.29     4281.03    371.59 o 
  10   9   7        0.29      151.84    266.53 o 
  11   9   7     3544.17     3349.75    314.35 o 
  12   9   7       18.30     -174.04    259.93 o 
  13   9   7     1795.71     2400.74    303.49 o 
  14   9   7        5.74      303.07    270.98 o 
  15   9   7     1897.94     2025.25    337.41 o 
   0  10   7      540.73      788.59    344.60 o 
   1  10   7      214.10      648.13    478.77 o 
   2  10   7     1715.49     1706.84    230.35 o 
   3  10   7      258.78      553.43    238.05 o 
   4  10   7     3342.38     2937.96    267.22 o 
   5  10   7        2.72       99.20    237.89 o 
   6  10   7     1915.56     2155.22    258.81 o 
   7  10   7      128.10      461.96    275.59 o 
   8  10   7     1301.66     1640.66    392.78 o 
   9  10   7        0.80      -80.71    279.71 o 
  10  10   7     1560.99     1533.40    300.63 o 
  11  10   7       44.90      243.29    489.24 o 
  12  10   7     1188.18     1593.96    302.83 o 
  13  10   7      172.50      452.26    387.25 o 
   1  11   7      582.44      753.84    297.79 o 
   2  11   7      159.69      401.07    296.33 o 
   3  11   7      632.08     1195.13    391.44 o 
   4  11   7        6.02      371.88    286.38 o 
   5  11   7      652.21      574.43    252.66 o 
   6  11   7       37.01      535.72    300.36 o 
   7  11   7      387.03      668.56    302.63 o 
   8  11   7        3.18      272.49    396.25 o 
   9  11   7      324.76      734.38    331.95 o 
   0   0   8    84200.48    87004.46   1608.53 o 
   1   0   8      727.41      860.12    143.57 o 
   2   0   8   125786.06   129835.59   1514.73 o 
   3   0   8     2986.31     3452.68    178.75 o 
   4   0   8    64025.63    63697.92    899.39 o 
   5   0   8       30.46      -54.25    141.83 o 
   6   0   8    23004.10    23456.65    419.99 o 
   7   0   8      543.54      689.93    158.44 o 
   8   0   8    31049.56    32889.86    544.31 o 
   9   0   8     4707.21     5132.79    228.69 o 
  10   0   8    18358.38    20048.97    395.75 o 
  11   0   8      132.27       66.36    167.22 o 
  12   0   8    34766.42    35570.93    764.54 o 
  13   0   8      276.67     1052.65    331.93 o 
  14   0   8    32879.34    30154.34    562.77 o 
  15   0   8        4.15      559.62    255.89 o 
  16   0   8    10605.97    11177.83    354.36 o 
  17   0   8      518.41      471.88    267.96 o 
  18   0   8     8443.92     9011.37    471.57 o 
  19   0   8      657.96     1436.86    537.60 o 
  20   0   8     6974.63     6785.24    719.69 o 
  21   0   8       51.85      361.76    573.21 o 
  22   0   8     4068.15     4178.85    673.31 o 
  23   0   8       27.09      531.14    612.41 o 
   1   1   8    50457.32    53364.94    640.74 o 
   2   1   8        5.80      103.23     96.79 o 
   3   1   8    91866.52    96417.40    863.18 o 
   4   1   8      216.06       67.70    102.73 o 
   5   1   8    55606.10    57133.09    594.38 o 
   6   1   8      393.03      324.42    104.54 o 
   7   1   8    57906.96    56258.07    560.74 o 
   8   1   8      854.19      767.49    101.77 o 
   9   1   8    31928.99    27446.46    328.37 o 
  10   1   8      445.68      587.09    109.57 o 
  11   1   8    27810.31    27447.15    380.32 o 
  12   1   8      306.31      570.86    159.87 o 
  13   1   8    35898.66    37169.11    450.43 o 
  14   1   8      642.17     1092.43    189.63 o 
  15   1   8    12430.80    12979.01    300.83 o 
  16   1   8      404.61      339.37    187.37 o 
  17   1   8     8521.35     8728.46    324.49 o 
  18   1   8     1416.34     1300.52    237.24 o 
  19   1   8    10697.51    11118.05    451.14 o 
  20   1   8        5.39      702.72    309.65 o 
  21   1   8     5949.11     6522.39    515.96 o 
  22   1   8       45.58     -206.34    402.71 o 
  23   1   8     3359.22     3734.97    817.43 o 
   0   2   8    41499.98    43367.29    727.45 o 
   1   2   8       11.61     -115.52    115.52 o 
   2   2   8    45928.99    48306.79    693.01 o 
   3   2   8      281.78      493.48    111.44 o 
   4   2   8    35812.91    36387.86    399.81 o 
   5   2   8     3096.26     3290.73    121.06 o 
   6   2   8    36928.79    37536.55    424.87 o 
   7   2   8       73.14      200.13     93.34 o 
   8   2   8    56884.34    56779.19    783.18 o 
   9   2   8        1.96       36.94    140.24 o 
  10   2   8    28599.84    26977.51    381.07 o 
  11   2   8     1284.33     1291.75    165.10 o 
  12   2   8     9517.55     8619.84    230.08 o 
  13   2   8      562.01      402.58    173.90 o 
  14   2   8    15657.54    16504.79    323.75 o 
  15   2   8     1135.01      959.57    215.40 o 
  16   2   8    13332.96    13412.42    346.97 o 
  17   2   8       26.25      403.95    237.86 o 
  18   2   8     5068.50     4877.28    303.59 o 
  19   2   8      344.27      144.76    255.14 o 
  20   2   8     6324.11     6565.28    439.15 o 
  21   2   8        6.12      209.66    324.90 o 
  22   2   8     5032.19     4768.14    510.12 o 
  23   2   8        5.10        7.58    485.79 o 
   1   3   8    24993.40    25026.73    350.25 o 
   2   3   8     3632.46     3139.55    146.07 o 
   3   3   8     4941.68     5001.10    164.81 o 
   4   3   8      248.13      484.41    120.65 o 
   5   3   8    27565.83    29338.17    471.80 o 
   6   3   8     4226.58     3863.41    141.40 o 
   7   3   8    39480.61    37063.04    463.80 o 
   8   3   8        0.73      204.06    156.21 o 
   9   3   8     9822.37     9619.65    238.54 o 
  10   3   8     1860.25     2242.99    200.15 o 
  11   3   8     6701.07     7814.89    252.69 o 
  12   3   8     1962.43     1617.21    199.98 o 
  13   3   8     7441.86     6742.43    252.72 o 
  14   3   8     1243.60     1111.07    198.53 o 
  15   3   8     5959.32     5377.82    232.44 o 
  16   3   8      118.75       12.12    237.32 o 
  17   3   8     4913.37     4661.85    295.44 o 
  18   3   8       26.60      -86.63    247.87 o 
  19   3   8     3410.02     3471.61    292.84 o 
  20   3   8        1.62      -41.54    253.33 o 
  21   3   8     2998.51     3507.96    354.85 o 
  22   3   8      370.81      -36.26    316.93 o 
  23   3   8     1731.15     1427.78    384.82 o 
   0   4   8    17642.63    18195.61    418.77 o 
   1   4   8     2873.47     2645.51    153.96 o 
   2   4   8     8160.92     8189.39    204.78 o 
   3   4   8      958.47      809.47    138.70 o 
   4   4   8     2909.20     2762.61    168.83 o 
   5   4   8      254.14      192.90    133.93 o 
   6   4   8     8512.49     8667.28    319.42 o 
   7   4   8      359.23      485.63    122.39 o 
   8   4   8     7286.25     7392.24    238.80 o 
   9   4   8     1107.23     1216.27    184.90 o 
  10   4   8     3818.99     3529.37    217.32 o 
  11   4   8      322.46      302.89    181.57 o 
  12   4   8     6013.19     6601.03    254.69 o 
  13   4   8      420.42       -0.50    198.34 o 
  14   4   8     4467.06     4327.62    325.67 o 
  15   4   8        0.85      -88.86    207.20 o 
  16   4   8     2921.57     2708.31    245.64 o 
  17   4   8      377.62       30.09    303.06 o 
  18   4   8     2236.17     2074.02    282.86 o 
  19   4   8      159.68      463.96    383.96 o 
  20   4   8     1446.18     1282.74    283.27 o 
  21   4   8       43.00     -353.87    393.83 o 
  22   4   8      675.46      439.24    358.86 o 
   1   5   8     9925.42     9428.20    232.21 o 
   2   5   8      317.91      443.69    152.02 o 
   3   5   8      997.68      934.55    145.14 o 
   4   5   8       59.86     -102.07    141.33 o 
   5   5   8      625.58      735.50    145.92 o 
   6   5   8      205.84       42.27    139.65 o 
   7   5   8     2216.00     2510.56    226.81 o 
   8   5   8      339.78      380.15    193.14 o 
   9   5   8      620.59      656.14    196.27 o 
  10   5   8       79.97      186.70    187.77 o 
  11   5   8     1141.19     1411.79    206.57 o 
  12   5   8       54.71      256.90    193.68 o 
  13   5   8     3089.75     3652.33    337.70 o 
  14   5   8        0.65      753.25    226.08 o 
  15   5   8     1583.28     1665.06    267.32 o 
  16   5   8        2.09       29.13    230.04 o 
  17   5   8      416.10      486.52    245.29 o 
  18   5   8      240.39     -106.83    296.61 o 
  19   5   8      535.72     1014.16    537.13 o 
  20   5   8        0.41     -417.79    492.36 o 
  21   5   8      325.43      236.79    307.78 o 
   0   6   8     1069.18     1161.82    205.51 o 
   1   6   8     1155.98     1407.74    158.32 o 
   2   6   8       27.11      298.14    146.08 o 
   3   6   8       24.80       34.04    142.86 o 
   4   6   8      105.24      228.29    148.09 o 
   5   6   8     1809.23     2077.05    174.35 o 
   6   6   8      596.42      754.78    156.44 o 
   7   6   8      113.96      424.41    204.10 o 
   8   6   8     1226.16     1386.65    220.94 o 
   9   6   8      194.22      157.12    211.01 o 
  10   6   8       56.34      611.57    198.60 o 
  11   6   8      146.08      328.82    195.50 o 
  12   6   8       30.01      224.02    229.32 o 
  13   6   8      142.65      -24.86    317.65 o 
  14   6   8       64.48      137.71    239.41 o 
  15   6   8        0.83      -59.68    249.38 o 
  16   6   8       31.89      514.45    291.09 o 
  17   6   8       16.04      189.02    294.86 o 
  18   6   8        9.91      -22.62    388.31 o 
  19   6   8        0.84     -311.60    544.73 o 
  20   6   8       62.24     -197.76    338.96 o 
   1   7   8      352.87      364.98    161.96 o 
   2   7   8      338.54      472.91    161.36 o 
   3   7   8     1636.82     1600.43    182.39 o 
   4   7   8        0.40     -158.78    166.35 o 
   5   7   8      245.20      411.23    201.47 o 
   6   7   8      139.55      284.53    218.47 o 
   7   7   8       14.58      -45.36    212.09 o 
   8   7   8      103.95      -74.48    210.35 o 
   9   7   8      488.44      750.41    218.06 o 
  10   7   8       75.10      537.61    221.01 o 
  11   7   8      357.43      628.17    260.00 o 
  12   7   8       47.51     -135.66    316.32 o 
  13   7   8       60.27      305.09    241.23 o 
  14   7   8       34.64       71.39    238.10 o 
  15   7   8      161.36      337.31    256.45 o 
  16   7   8      136.27      228.35    338.52 o 
  17   7   8      196.37      480.98    274.15 o 
  18   7   8       17.38       77.12    624.50 o 
  19   7   8       34.28       28.93    351.14 o 
   0   8   8      623.09      726.84    239.63 o 
   1   8   8       95.73      126.04    165.88 o 
   2   8   8     2748.60     2667.04    198.54 o 
   3   8   8      263.30      493.27    206.62 o 
   4   8   8     2877.90     2750.11    226.69 o 
   5   8   8       75.33      144.35    211.11 o 
   6   8   8      273.16      456.04    212.47 o 
   7   8   8       67.16       98.30    204.13 o 
   8   8   8     1413.65     1350.04    225.78 o 
   9   8   8       18.22       99.76    366.83 o 
  10   8   8     3034.67     3060.88    304.52 o 
  11   8   8        1.39      470.85    268.42 o 
  12   8   8      740.83      911.28    270.99 o 
  13   8   8        2.84       96.22    333.20 o 
  14   8   8      625.70      323.28    269.20 o 
  15   8   8       50.31        4.88    275.57 o 
  16   8   8      878.69     1052.06    292.71 o 
  17   8   8        0.39      151.31    414.52 o 
   1   9   8     2838.65     2966.96    322.77 o 
   2   9   8      209.02      392.27    296.21 o 
   3   9   8     2810.06     2662.30    225.74 o 
   4   9   8      410.33      937.03    225.59 o 
   5   9   8     2490.67     2984.99    335.70 o 
   6   9   8      161.60      181.02    261.68 o 
   7   9   8     2881.94     2484.67    258.22 o 
   8   9   8      131.01      227.66    234.63 o 
   9   9   8     3422.08     3455.81    318.81 o 
  10   9   8       89.76      500.67    256.37 o 
  11   9   8     1804.61     1915.67    408.14 o 
  12   9   8       46.13      743.63    265.97 o 
  13   9   8      979.47      897.05    281.45 o 
  14   9   8       51.51      219.66    391.85 o 
  15   9   8     1363.43     1320.52    299.67 o 
   0  10   8     4358.19     4265.35    421.58 o 
   1  10   8      204.73      579.89    247.41 o 
   2  10   8     3726.04     3295.72    302.78 o 
   3  10   8       49.06      383.45    243.29 o 
   4  10   8     3314.84     3803.21    371.64 o 
   5  10   8      189.47      304.33    237.39 o 
   6  10   8     2887.70     2781.65    262.10 o 
   7  10   8      111.90     -269.06    269.06 o 
   8  10   8     2867.94     2486.02    387.79 o 
   9  10   8       57.07      299.13    293.24 o 
  10  10   8     2434.69     2507.45    331.79 o 
  11  10   8        0.81     -281.96    281.96 o 
  12  10   8     1280.66     1084.15    440.82 o 
   1  11   8     3319.74     3671.53    348.74 o 
   2  11   8      210.87     1181.96    316.34 o 
   3  11   8     2695.55     2787.31    327.44 o 
   4  11   8        3.09      526.46    270.21 o 
   5  11   8     2675.52     2906.97    278.10 o 
   6  11   8      153.11      104.62    290.30 o 
   7  11   8     2336.49     2393.01    394.25 o 
   8  11   8        4.37      217.10    391.43 o 
   1   1   9     6301.68     6643.89    163.53 o 
   2   1   9     4691.40     3370.74    125.14 o 
   3   1   9     2623.59     3331.65    133.74 o 
   4   1   9      444.21      431.10    109.29 o 
   5   1   9     2387.83     2832.26    134.63 o 
   6   1   9      257.71      181.40    118.24 o 
   7   1   9     2548.05     2878.55    134.96 o 
   8   1   9       47.49     -102.75    111.64 o 
   9   1   9     2776.18     3188.41    129.35 o 
  10   1   9        5.36      175.62    116.72 o 
  11   1   9     1805.98     2431.70    179.24 o 
  12   1   9      118.85      339.71    161.22 o 
  13   1   9     2957.86     2406.81    217.38 o 
  14   1   9       58.47       97.47    193.49 o 
  15   1   9     1919.95     2554.97    227.39 o 
  16   1   9       93.16      110.57    182.94 o 
  17   1   9      403.84      561.49    230.55 o 
  18   1   9       15.28      218.02    279.43 o 
  19   1   9      205.03      386.26    299.26 o 
  20   1   9       56.91      465.72    816.14 o 
  21   1   9      352.88      581.47    411.35 o 
  22   1   9       31.02       19.65    411.44 o 
  23   1   9      589.69     1069.88    437.92 o 
   0   2   9    31070.37    33450.64    606.56 o 
   1   2   9     9470.81     8431.84    197.69 o 
   2   2   9    12933.09    15224.64    300.23 o 
   3   2   9       33.67       22.22    124.95 o 
   4   2   9     4880.76     4903.41    152.56 o 
   5   2   9     5923.49     6089.30    143.35 o 
   6   2   9    11460.21    11847.54    202.06 o 
   7   2   9     1036.40      958.22    117.64 o 
   8   2   9    14631.08    15211.25    235.97 o 
   9   2   9     1022.72     1342.70    153.06 o 
  10   2   9     5320.74     4823.97    194.08 o 
  11   2   9     1728.41     1496.48    172.28 o 
  12   2   9     4839.50     5079.12    208.81 o 
  13   2   9      242.07      449.08    176.89 o 
  14   2   9     6233.67     7054.54    242.32 o 
  15   2   9     2233.90     2541.76    234.50 o 
  16   2   9     1792.60     2185.43    235.21 o 
  17   2   9     1822.62     2140.11    261.48 o 
  18   2   9     1034.26     1148.24    262.91 o 
  19   2   9      207.09      332.58    263.36 o 
  20   2   9     1739.49     2092.29    372.23 o 
  21   2   9      678.33     1219.98    336.73 o 
  22   2   9     1372.25     1483.49    455.70 o 
  23   2   9       48.91      380.35    455.24 o 
   1   3   9    25599.39    26979.43    376.38 o 
   2   3   9     3544.85     3374.37    161.72 o 
   3   3   9    18379.21    17476.07    287.62 o 
   4   3   9      109.28      240.10    124.33 o 
   5   3   9    10974.44    11525.58    215.22 o 
   6   3   9      269.39      372.80    131.21 o 
   7   3   9     8078.03     7775.72    201.31 o 
   8   3   9        4.36      249.74    147.23 o 
   9   3   9     7388.13     7282.18    227.09 o 
  10   3   9       62.45      401.59    198.54 o 
  11   3   9    10576.15    10857.78    288.72 o 
  12   3   9      109.55      127.84    183.63 o 
  13   3   9     8541.36     7956.35    253.48 o 
  14   3   9      114.35      393.53    187.98 o 
  15   3   9     4370.45     4423.58    230.69 o 
  16   3   9        4.75      -96.36    392.30 o 
  17   3   9     5249.42     4787.46    300.91 o 
  18   3   9      401.93      367.33    392.09 o 
  19   3   9     4600.70     5413.61    448.84 o 
  20   3   9      347.66      224.21    268.90 o 
  21   3   9     1475.36     1501.49    356.39 o 
  22   3   9        2.62      380.60    391.48 o 
   0   4   9    15661.77    15793.90    399.45 o 
   1   4   9      891.58     1008.37    149.41 o 
   2   4   9    15246.59    15289.32    305.43 o 
   3   4   9      119.30       36.49    138.88 o 
   4   4   9    19577.01    20399.08    328.00 o 
   5   4   9        0.84       43.92    142.26 o 
   6   4   9    31406.19    31584.83    442.37 o 
   7   4   9     1109.13     1212.65    138.15 o 
   8   4   9    24539.45    23207.85    352.13 o 
   9   4   9      258.44      951.31    236.33 o 
  10   4   9     9725.67    10234.46    300.22 o 
  11   4   9      195.13       72.03    190.10 o 
  12   4   9     7376.86     7534.98    268.56 o 
  13   4   9      304.82      835.47    206.05 o 
  14   4   9     8029.46     7373.43    268.61 o 
  15   4   9       11.60       62.23    215.50 o 
  16   4   9     6966.08     7432.75    295.20 o 
  17   4   9      203.57      -31.91    257.97 o 
  18   4   9     5102.30     5169.30    341.58 o 
  19   4   9      269.79     1197.54    701.50 o 
  20   4   9     3644.78     4165.19    374.45 o 
  21   4   9       65.26     -303.87    303.87 o 
  22   4   9     2553.94     2242.17    379.70 o 
   1   5   9    28530.59    28836.36    421.54 o 
   2   5   9      216.34      410.56    160.45 o 
   3   5   9    24549.38    25018.00    385.10 o 
   4   5   9      103.02      372.77    237.42 o 
   5   5   9    30198.34    28330.67    392.28 o 
   6   5   9       82.84       87.47    149.01 o 
   7   5   9    23111.57    22853.14    393.02 o 
   8   5   9     1292.76     1704.69    213.34 o 
   9   5   9    18808.63    17390.86    355.79 o 
  10   5   9     1064.08      782.28    198.83 o 
  11   5   9    16232.12    14743.27    342.07 o 
  12   5   9        1.89      235.64    194.72 o 
  13   5   9     9912.92    10463.88    318.35 o 
  14   5   9        2.06      402.74    379.82 o 
  15   5   9     6963.49     7818.33    336.64 o 
  16   5   9      157.67      362.99    241.64 o 
  17   5   9     5981.19     6957.19    485.88 o 
  18   5   9      254.82      114.92    349.00 o 
  19   5   9     4905.19     4772.16    484.51 o 
  20   5   9        2.69     -304.57    381.12 o 
  21   5   9     3112.11     2819.83    346.89 o 
   0   6   9    23058.59    23746.88    484.46 o 
   1   6   9      912.12     1523.38    161.39 o 
   2   6   9    25897.84    24860.53    374.84 o 
   3   6   9      472.75      701.98    168.03 o 
   4   6   9    20372.41    18741.02    321.00 o 
   5   6   9       52.45      409.20    164.53 o 
   6   6   9    15838.85    15472.58    335.68 o 
   7   6   9        0.86      562.61    205.04 o 
   8   6   9    20062.76    20381.16    429.89 o 
   9   6   9      842.51     1368.58    237.59 o 
  10   6   9    16205.91    15319.53    373.19 o 
  11   6   9       24.64      287.74    209.24 o 
  12   6   9     9535.28    10212.37    321.39 o 
  13   6   9       51.86      244.67    238.42 o 
  14   6   9     9073.03     8399.69    433.39 o 
  15   6   9       72.18      241.69    243.17 o 
  16   6   9     7463.86     7063.19    348.82 o 
  17   6   9      107.73       62.18    249.74 o 
  18   6   9     4219.43     4371.23    400.00 o 
  19   6   9       11.29     -444.83    444.83 o 
  20   6   9     3192.69     3062.90    571.92 o 
   1   7   9    32355.09    30999.14    415.96 o 
   2   7   9      899.48     1384.40    185.93 o 
   3   7   9     7076.01     7190.64    239.94 o 
   4   7   9     1282.85      906.29    190.76 o 
   5   7   9     6070.03     5465.29    266.58 o 
   6   7   9      160.40      659.75    223.16 o 
   7   7   9    17283.15    15934.76    398.16 o 
   8   7   9     1274.79     1658.00    237.91 o 
   9   7   9    15144.14    15001.78    425.91 o 
  10   7   9      621.35      814.76    229.28 o 
  11   7   9     6688.33     6640.77    341.71 o 
  12   7   9       13.93     -166.76    249.21 o 
  13   7   9     4998.00     5127.97    315.08 o 
  14   7   9      157.19      313.74    251.68 o 
  15   7   9     8103.03     8278.57    368.37 o 
  16   7   9       31.26      151.17    338.24 o 
  17   7   9     6001.77     5426.32    421.81 o 
  18   7   9      183.06      377.00    341.41 o 
   0   8   9     5578.95     4966.20    308.36 o 
   1   8   9       42.27      529.41    175.80 o 
   2   8   9    13027.74    12753.68    297.96 o 
   3   8   9      338.77      914.93    217.34 o 
   4   8   9    14963.49    13975.55    372.51 o 
   5   8   9        9.10       -4.68    268.23 o 
   6   8   9     4870.85     5454.58    305.44 o 
   7   8   9       38.50       65.33    236.75 o 
   8   8   9     4091.79     3888.42    259.17 o 
   9   8   9      860.47      778.05    230.79 o 
  10   8   9     7164.75     6754.34    360.19 o 
  11   8   9       25.75      800.61    363.55 o 
  12   8   9     5634.53     4802.70    331.09 o 
  13   8   9       87.21     -169.72    239.57 o 
  14   8   9     3104.57     3082.43    307.80 o 
  15   8   9      201.73      308.29    275.31 o 
  16   8   9     2694.95     3217.97    330.82 o 
  17   8   9      163.68      179.07    573.12 o 
   1   9   9     3236.49     2986.12    219.65 o 
   2   9   9       27.04      662.65    235.33 o 
   3   9   9     4412.03     4101.51    270.09 o 
   4   9   9       26.69      180.81    214.96 o 
   5   9   9     5119.27     4908.60    293.57 o 
   6   9   9       95.71      358.37    231.95 o 
   7   9   9     4490.00     4362.84    286.48 o 
   8   9   9       25.51      104.03    236.19 o 
   9   9   9     4493.12     4251.83    343.58 o 
  10   9   9        6.51      332.95    281.19 o 
  11   9   9     2726.65     2292.97    423.99 o 
  12   9   9       28.80       99.83    274.28 o 
  13   9   9     1220.35     1196.46    402.27 o 
  14   9   9       28.88     -148.82    316.65 o 
  15   9   9     1756.69     1979.16    419.50 o 
   0  10   9     2200.37     3562.53    595.61 o 
   1  10   9       85.35      375.28    260.51 o 
   2  10   9     1641.83     1710.69    281.85 o 
   3  10   9       59.79      612.36    250.10 o 
   4  10   9     1243.34     1733.86    253.79 o 
   5  10   9        3.29      333.73    232.17 o 
   6  10   9     2080.86     2360.24    322.25 o 
   7  10   9       33.76      817.30    244.89 o 
   8  10   9     2769.77     2693.16    325.98 o 
   9  10   9        1.39      155.29    291.24 o 
  10  10   9     1337.77     1003.39    303.59 o 
  11  10   9        7.05      123.08    280.05 o 
  12  10   9      441.36      173.40    287.84 o 
   1  11   9      344.63      668.17    319.56 o 
   2  11   9      205.21      514.61    315.06 o 
   3  11   9     1179.34     1977.42    326.59 o 
   4  11   9        2.57      445.32    282.29 o 
   5  11   9      584.04     1115.35    276.27 o 
   6  11   9      165.45      250.11    358.46 o 
   7  11   9       57.07       65.12    310.90 o 
   8  11   9       77.33     1292.63    522.33 o 
   0   0  10   145007.92   140317.31   2529.68 o 
   1   0  10      265.66      -43.36    145.30 o 
   2   0  10    70064.61    69144.03    876.77 o 
   3   0  10     2919.60     2917.14    171.30 o 
   4   0  10    30794.56    30913.13    523.50 o 
   5   0  10      907.85      571.08    174.20 o 
   6   0  10    31231.45    30735.82    533.33 o 
   7   0  10      166.54      589.27    216.30 o 
   8   0  10    21176.81    22339.23    571.55 o 
   9   0  10      370.83      346.33    175.16 o 
  10   0  10    26793.46    28105.17    520.05 o 
  11   0  10       92.74      397.85    195.00 o 
  12   0  10    24855.03    22158.16    806.34 o 
  13   0  10       40.10      201.98    308.89 o 
  14   0  10    19479.83    19153.28    575.16 o 
  15   0  10      233.50      667.54    294.24 o 
  16   0  10    19317.75    19942.79    473.38 o 
  17   0  10      416.45      625.45    284.02 o 
  18   0  10     6765.20     6329.57    465.73 o 
  19   0  10      428.07     -147.17    533.21 o 
  20   0  10     3704.34     4228.92    673.96 o 
  21   0  10       19.94      -80.38    539.04 o 
  22   0  10     5076.28     5065.04    716.12 o 
  23   0  10       11.10     1296.43    955.75 o 
   1   1  10    34670.90    36689.05    516.71 o 
   2   1  10      408.73      564.53    108.05 o 
   3   1  10    41954.14    42093.94    436.58 o 
   4   1  10     1012.23      830.63    114.33 o 
   5   1  10    43513.57    42060.34    517.74 o 
   6   1  10      472.64      422.09    122.40 o 
   7   1  10    33669.88    35594.54    424.67 o 
   8   1  10     1673.85     1807.60    133.43 o 
   9   1  10    22791.80    20607.41    288.07 o 
  10   1  10      385.88      394.50    153.96 o 
  11   1  10    31176.11    29663.81    416.75 o 
  12   1  10       63.35      450.72    170.40 o 
  13   1  10    19689.63    20343.19    396.75 o 
  14   1  10      115.94      758.78    211.80 o 
  15   1  10    10074.51     9808.31    308.32 o 
  16   1  10       58.84      202.52    179.41 o 
  17   1  10    10091.55    11182.12    364.20 o 
  18   1  10      843.56     1149.87    257.83 o 
  19   1  10     6294.35     7329.88    356.10 o 
  20   1  10       17.92       35.72    404.10 o 
  21   1  10     5474.09     5243.84    494.17 o 
  22   1  10      112.85     -182.01    441.63 o 
  23   1  10     2968.78     3356.98    481.94 o 
   0   2  10    61465.23    70222.66   1496.03 o 
   1   2  10      905.17     1132.79    141.02 o 
   2   2  10    25181.91    27294.93    354.23 o 
   3   2  10      822.58      653.28    113.71 o 
   4   2  10    18359.88    17094.58    242.59 o 
   5   2  10       52.39      290.50    130.13 o 
   6   2  10    67592.04    63794.71    665.49 o 
   7   2  10      739.40      878.65    135.75 o 
   8   2  10    30112.64    28824.85    357.55 o 
   9   2  10        3.30      214.09    155.47 o 
  10   2  10    13699.29    13452.05    277.77 o 
  11   2  10       44.35       25.50    168.85 o 
  12   2  10    25584.14    24613.69    399.12 o 
  13   2  10       64.18      404.52    192.33 o 
  14   2  10     5569.51     5117.65    267.71 o 
  15   2  10      152.54      266.20    216.51 o 
  16   2  10     6970.75     7096.90    287.76 o 
  17   2  10      973.61     1223.36    251.23 o 
  18   2  10    14316.39    14062.35    443.29 o 
  19   2  10       19.75      309.12    268.73 o 
  20   2  10     4040.06     4513.50    298.62 o 
  21   2  10        3.08      237.94    335.99 o 
  22   2  10     1681.47     1926.77    529.13 o 
  23   2  10      128.50     1065.93    831.08 o 
   1   3  10    17324.19    15806.46    283.23 o 
   2   3  10      389.75      306.13    140.59 o 
   3   3  10    42107.62    41596.94    524.42 o 
   4   3  10      401.79      408.72    140.25 o 
   5   3  10    21612.01    22021.73    330.07 o 
   6   3  10      399.68      481.35    131.45 o 
   7   3  10    39576.79    37439.46    447.97 o 
   8   3  10      599.37      539.06    205.41 o 
   9   3  10    21042.14    20500.88    354.35 o 
  10   3  10        7.37       49.59    164.89 o 
  11   3  10     4022.78     4164.22    223.87 o 
  12   3  10       83.08      199.83    187.06 o 
  13   3  10     9607.09     9451.18    275.29 o 
  14   3  10      146.52      293.41    192.67 o 
  15   3  10     9372.20     9527.45    319.94 o 
  16   3  10       18.65      316.13    250.28 o 
  17   3  10     4349.92     4434.40    366.57 o 
  18   3  10      313.34      415.36    278.59 o 
  19   3  10     3961.65     3889.00    321.20 o 
  20   3  10        2.19      219.10    283.92 o 
  21   3  10     3618.35     3634.36    336.69 o 
  22   3  10        2.92      378.72    419.17 o 
   0   4  10    12708.29    13525.21    382.52 o 
   1   4  10     1798.84     1954.15    216.13 o 
   2   4  10     9858.25     9027.10    225.68 o 
   3   4  10       10.30      110.55    156.48 o 
   4   4  10     8354.14     7774.87    217.10 o 
   5   4  10      300.82      193.86    151.54 o 
   6   4  10     9055.67     9433.90    228.79 o 
   7   4  10        4.56       62.65    154.37 o 
   8   4  10     3367.86     3586.31    207.99 o 
   9   4  10       64.55      370.54    199.71 o 
  10   4  10     4430.98     3938.58    323.09 o 
  11   4  10      634.56      873.90    289.36 o 
  12   4  10     9488.27     9541.71    294.52 o 
  13   4  10       61.67      -42.33    206.50 o 
  14   4  10     4151.69     4396.29    249.14 o 
  15   4  10       91.87      217.07    222.73 o 
  16   4  10     1643.24     1238.15    344.77 o 
  17   4  10       32.60     -181.71    262.31 o 
  18   4  10     2030.29     2088.38    299.37 o 
  19   4  10        7.72     -367.43    367.43 o 
  20   4  10     1790.18     2232.91    311.56 o 
  21   4  10        7.21       74.24    294.30 o 
   1   5  10     6784.17     6321.40    217.85 o 
   2   5  10      327.80      276.52    162.56 o 
   3   5  10     1259.07     1563.08    178.16 o 
   4   5  10      486.43      557.59    166.15 o 
   5   5  10     1217.28     1142.38    172.48 o 
   6   5  10        3.72      198.78    172.53 o 
   7   5  10      556.98      677.96    189.70 o 
   8   5  10      224.47      271.20    244.60 o 
   9   5  10       79.80      148.71    209.86 o 
  10   5  10       34.54      244.23    203.66 o 
  11   5  10     2911.24     3244.01    242.40 o 
  12   5  10      263.21      330.17    211.98 o 
  13   5  10     3708.63     3906.13    257.87 o 
  14   5  10       39.15      -14.75    219.62 o 
  15   5  10      211.60      -52.34    232.24 o 
  16   5  10       34.29      279.01    381.18 o 
  17   5  10      193.37      617.50    298.57 o 
  18   5  10        2.95     -286.73    286.73 o 
  19   5  10      635.43      513.08    308.16 o 
  20   5  10        0.27      -30.05    307.00 o 
  21   5  10      351.33       31.36    516.30 o 
   0   6  10     5870.37     5369.79    335.23 o 
   1   6  10     1100.86     1220.69    188.38 o 
   2   6  10       13.00      317.13    171.01 o 
   3   6  10      624.08      793.51    176.25 o 
   4   6  10     4456.09     4478.64    206.60 o 
   5   6  10      327.09      528.79    168.12 o 
   6   6  10     1879.35     2007.00    217.19 o 
   7   6  10      273.83      326.34    230.68 o 
   8   6  10     4379.44     4812.16    274.23 o 
   9   6  10       57.94      183.72    227.07 o 
  10   6  10      303.13      364.46    203.19 o 
  11   6  10        8.00       65.60    201.94 o 
  12   6  10      126.13      321.88    217.29 o 
  13   6  10      701.57      666.06    245.20 o 
  14   6  10      162.54      354.77    246.89 o 
  15   6  10       18.92     -207.79    273.12 o 
  16   6  10      124.80      831.31    536.23 o 
  17   6  10      121.89      357.82    310.38 o 
  18   6  10       15.88     -264.10    364.38 o 
  19   6  10       17.43      342.20    697.10 o 
   1   7  10     1640.74     1754.41    183.56 o 
   2   7  10      140.93      309.63    205.08 o 
   3   7  10      385.51      535.43    187.86 o 
   4   7  10       35.40     -172.94    172.94 o 
   5   7  10       46.37      418.92    222.71 o 
   6   7  10      161.44      340.13    221.13 o 
   7   7  10      275.33      890.86    233.97 o 
   8   7  10      209.12      265.30    227.06 o 
   9   7  10     1051.09     1365.80    235.74 o 
  10   7  10        7.87      224.17    209.48 o 
  11   7  10       54.09      533.45    267.12 o 
  12   7  10        1.35      176.67    258.42 o 
  13   7  10       18.27      248.77    251.37 o 
  14   7  10        8.90      133.78    284.18 o 
  15   7  10      695.91     1185.64    322.05 o 
  16   7  10        2.89     1046.17    739.82 o 
  17   7  10      168.62      131.96    427.21 o 
  18   7  10       10.31     -197.10    508.73 o 
   0   8  10     3942.32     4611.40    305.01 o 
   1   8  10      195.23      497.78    189.57 o 
   2   8  10     1630.32     2032.22    210.45 o 
   3   8  10      633.54      831.73    221.32 o 
   4   8  10      762.79     1302.69    384.35 o 
   5   8  10      103.23      311.08    218.25 o 
   6   8  10     1116.42     1136.66    222.38 o 
   7   8  10      269.09      902.91    294.43 o 
   8   8  10     2030.52     2286.46    253.91 o 
   9   8  10       50.39      444.23    238.55 o 
  10   8  10     2376.19     2936.85    263.31 o 
  11   8  10        9.92      256.25    252.99 o 
  12   8  10      384.34      809.26    271.03 o 
  13   8  10        7.47     -216.14    259.50 o 
  14   8  10      453.18      656.12    275.78 o 
  15   8  10       73.49      230.09    276.57 o 
  16   8  10     1416.73     1659.39    326.93 o 
   1   9  10     1498.17     1627.61    205.88 o 
   2   9  10      316.35       88.26    204.29 o 
   3   9  10     3770.36     3844.86    291.65 o 
   4   9  10      260.65      921.50    247.61 o 
   5   9  10     4190.08     4408.57    567.34 o 
   6   9  10       46.98      550.83    244.30 o 
   7   9  10     1592.53     1530.98    253.51 o 
   8   9  10      128.10      666.41    236.99 o 
   9   9  10     1941.33     1923.74    303.68 o 
  10   9  10        2.26       34.05    275.72 o 
  11   9  10     2387.78     1613.02    296.48 o 
  12   9  10        2.23      228.73    270.77 o 
  13   9  10     1087.05      736.18    285.48 o 
  14   9  10       47.60     -169.96    469.69 o 
   0  10  10     3947.11     3745.72    698.41 o 
   1  10  10       26.50      111.28    235.52 o 
   2  10  10     2873.80     2811.90    298.96 o 
   3  10  10        0.84      180.53    278.18 o 
   4  10  10     3094.47     3429.66    286.28 o 
   5  10  10       70.92      526.95    248.68 o 
   6  10  10     3498.28     3925.14    290.18 o 
   7  10  10       62.25      527.67    332.28 o 
   8  10  10     2628.91     2538.74    378.76 o 
   9  10  10       71.01      375.07    286.44 o 
  10  10  10     1688.30     1882.79    315.64 o 
  11  10  10        5.95     -169.98    277.41 o 
   1  11  10     2518.12     2740.15    342.98 o 
   2  11  10        9.18     1019.88    390.82 o 
   3  11  10     3181.35     3521.30    367.76 o 
   4  11  10        8.60      412.93    356.41 o 
   5  11  10     2189.49     3119.00    416.76 o 
   6  11  10       24.45      491.25    395.17 o 
   7  11  10     1716.45     1780.13    444.67 o 
   1   1  11     8754.57     8211.45    188.42 o 
   2   1  11       33.44       40.05    113.93 o 
   3   1  11       64.02      343.60    113.75 o 
   4   1  11      205.73      330.51    120.11 o 
   5   1  11     1998.86     2348.62    147.54 o 
   6   1  11     2031.15     2219.66    155.70 o 
   7   1  11     7426.85     8059.61    198.17 o 
   8   1  11      213.51      177.79    139.39 o 
   9   1  11     4283.59     5023.77    190.46 o 
  10   1  11     1026.64      941.32    165.95 o 
  11   1  11      434.64      535.06    169.83 o 
  12   1  11      505.06      798.71    177.73 o 
  13   1  11      643.62     1312.19    324.59 o 
  14   1  11      197.69      417.56    223.57 o 
  15   1  11     1994.14     2206.77    239.06 o 
  16   1  11       80.52      325.11    227.47 o 
  17   1  11      452.42      578.08    222.99 o 
  18   1  11      106.26      -37.64    225.11 o 
  19   1  11      254.72      638.72    284.13 o 
  20   1  11       40.55     -192.97    302.29 o 
  21   1  11      416.28     1727.84    651.27 o 
  22   1  11       11.18     -333.69    459.14 o 
   0   2  11    14257.99    17560.67    420.63 o 
   1   2  11     5408.95     5649.74    190.59 o 
   2   2  11    11422.49    11643.01    224.46 o 
   3   2  11     2185.11     2175.77    132.94 o 
   4   2  11    13104.74    11804.75    210.30 o 
   5   2  11     1103.31     1293.72    132.15 o 
   6   2  11    11452.23    12469.02    221.51 o 
   7   2  11      461.48      261.62    133.69 o 
   8   2  11     5782.54     5951.43    174.16 o 
   9   2  11      495.21      399.15    166.75 o 
  10   2  11     8822.05     8644.21    240.69 o 
  11   2  11      348.85       25.18    170.57 o 
  12   2  11     7184.71     7374.01    247.26 o 
  13   2  11      801.44      925.99    202.00 o 
  14   2  11     2445.77     2576.80    247.38 o 
  15   2  11      248.75      570.02    235.58 o 
  16   2  11     2151.65     2842.28    322.08 o 
  17   2  11      361.20      824.36    232.86 o 
  18   2  11     1645.73     2250.42    279.29 o 
  19   2  11       14.63      -34.08    425.13 o 
  20   2  11     1542.65     1541.01    286.23 o 
  21   2  11      644.39      495.83    413.90 o 
  22   2  11      888.31     1164.83    534.12 o 
   1   3  11    17273.18    18564.24    319.10 o 
   2   3  11     2462.35     2345.84    166.33 o 
   3   3  11    26166.52    25909.59    387.04 o 
   4   3  11       73.20     -142.85    142.85 o 
   5   3  11    21414.71    19232.47    312.19 o 
   6   3  11      261.10      219.73    137.88 o 
   7   3  11    11601.38    11905.35    227.34 o 
   8   3  11      191.71      296.11    167.95 o 
   9   3  11     7718.24     8879.30    245.75 o 
  10   3  11      202.24      273.49    172.94 o 
  11   3  11    10583.69    10819.07    316.67 o 
  12   3  11      160.06      251.18    215.87 o 
  13   3  11     9845.88    10242.83    285.44 o 
  14   3  11      873.85      861.67    224.18 o 
  15   3  11     5845.74     5338.25    298.70 o 
  16   3  11      875.65     1269.10    275.94 o 
  17   3  11     4502.54     4903.93    328.23 o 
  18   3  11     1086.21      949.44    431.75 o 
  19   3  11     3615.35     3452.94    323.11 o 
  20   3  11      376.45      391.47    282.81 o 
  21   3  11     1938.76     2631.06    416.81 o 
  22   3  11       36.46        8.39    463.63 o 
   0   4  11    23896.57    23970.77    536.96 o 
   1   4  11        5.49      129.79    153.74 o 
   2   4  11    17458.78    17306.77    316.27 o 
   3   4  11       24.96      380.52    181.70 o 
   4   4  11    16395.92    15189.01    294.10 o 
   5   4  11        1.56      -42.16    188.74 o 
   6   4  11    25364.76    26030.66    390.65 o 
   7   4  11        3.12      243.77    230.50 o 
   8   4  11    19990.12    19986.59    419.57 o 
   9   4  11       66.98      192.18    205.66 o 
  10   4  11     8272.70     7908.49    311.62 o 
  11   4  11       21.42      209.56    259.85 o 
  12   4  11     6682.56     6768.05    301.23 o 
  13   4  11      167.36      253.03    199.13 o 
  14   4  11    10192.29    10029.96    305.17 o 
  15   4  11       18.41      301.24    216.11 o 
  16   4  11     8463.60     8596.23    383.53 o 
  17   4  11      686.08      385.52    279.53 o 
  18   4  11     3361.40     3384.46    321.95 o 
  19   4  11      172.04      223.07    338.22 o 
  20   4  11     2636.71     3111.08    441.73 o 
  21   4  11        8.34      -85.23    295.28 o 
   1   5  11    16874.51    16336.07    449.73 o 
   2   5  11     1101.90      882.25    178.89 o 
   3   5  11    19552.98    21007.33    367.53 o 
   4   5  11       22.54      475.34    178.90 o 
   5   5  11    27229.90    26378.28    417.97 o 
   6   5  11     1783.64     1932.19    222.13 o 
   7   5  11    13373.28    12108.02    330.11 o 
   8   5  11      475.59      725.18    198.96 o 
   9   5  11    11346.67    10249.30    318.80 o 
  10   5  11       23.31      144.87    208.96 o 
  11   5  11    14918.49    14938.13    372.52 o 
  12   5  11      223.67      339.12    212.19 o 
  13   5  11     7345.82     7613.93    297.58 o 
  14   5  11      468.95      393.71    333.98 o 
  15   5  11     5579.57     5540.24    397.85 o 
  16   5  11      147.74      153.93    237.08 o 
  17   5  11     5309.93     5364.50    394.48 o 
  18   5  11       92.43     -232.60    301.49 o 
  19   5  11     3761.79     3733.61    355.43 o 
  20   5  11       57.84       85.36    303.80 o 
   0   6  11    11232.74    11064.29    407.49 o 
   1   6  11        0.80      523.11    188.74 o 
   2   6  11    20127.82    18732.87    357.97 o 
   3   6  11      683.10      877.06    193.56 o 
   4   6  11    22067.29    20816.27    357.21 o 
   5   6  11      705.91      979.37    179.88 o 
   6   6  11    13709.88    13689.83    328.95 o 
   7   6  11      833.60      743.79    221.90 o 
   8   6  11    12732.88    12716.90    363.75 o 
   9   6  11      430.30      634.97    216.35 o 
  10   6  11    11222.88    10925.93    339.21 o 
  11   6  11       86.41      413.99    210.03 o 
  12   6  11     9535.91     9467.53    360.61 o 
  13   6  11      155.51      -33.48    249.45 o 
  14   6  11     8206.64     6868.46    335.23 o 
  15   6  11       41.93     -162.00    255.37 o 
  16   6  11     5339.22     5368.09    331.77 o 
  17   6  11       12.25     -234.00    251.14 o 
  18   6  11     3290.50     3040.18    340.83 o 
  19   6  11       59.82     -310.86    310.86 o 
   1   7  11    15860.41    16459.64    310.36 o 
   2   7  11     6520.58     5941.38    219.77 o 
   3   7  11    12361.43    11125.12    281.90 o 
   4   7  11     1279.85     1598.22    196.91 o 
   5   7  11    10805.17     9375.56    325.42 o 
   6   7  11      723.86     1233.70    237.87 o 
   7   7  11    13371.59    12722.49    369.00 o 
   8   7  11       98.96      685.61    267.25 o 
   9   7  11     8650.08     8904.59    335.09 o 
  10   7  11       63.19      -65.90    212.58 o 
  11   7  11     6520.76     6030.80    296.68 o 
  12   7  11       48.40      529.80    250.87 o 
  13   7  11     6860.50     6368.50    351.86 o 
  14   7  11      110.58      230.03    269.63 o 
  15   7  11     5835.16     5760.66    393.68 o 
  16   7  11      378.60      699.24    388.80 o 
  17   7  11     3924.95     3513.93    505.38 o 
  18   7  11       59.77      404.73    291.70 o 
   0   8  11     1191.89     1480.83    260.97 o 
   1   8  11        0.04      359.99    232.21 o 
   2   8  11    12068.72    12075.06    297.20 o 
   3   8  11       24.48     1028.80    213.47 o 
   4   8  11    19393.13    17624.92    459.91 o 
   5   8  11      107.59      839.23    245.89 o 
   6   8  11     3964.46     3565.55    273.19 o 
   7   8  11      653.13      514.43    231.96 o 
   8   8  11     3049.31     3457.98    349.13 o 
   9   8  11       78.68      305.06    230.79 o 
  10   8  11     6590.82     6005.55    303.95 o 
  11   8  11      143.72      319.66    274.17 o 
  12   8  11     6139.14     6183.08    352.11 o 
  13   8  11      106.92      -38.71    325.98 o 
  14   8  11     2989.12     3104.24    363.62 o 
  15   8  11       52.15     -220.57    278.87 o 
  16   8  11     1908.25     2187.91    317.27 o 
   1   9  11     2691.21     3188.83    228.59 o 
   2   9  11       17.96      428.31    238.91 o 
   3   9  11     5267.04     5005.85    321.56 o 
   4   9  11        0.67      241.06    237.28 o 
   5   9  11     4681.75     4941.14    301.02 o 
   6   9  11       16.68      714.50    362.30 o 
   7   9  11     3303.41     3508.06    281.49 o 
   8   9  11       25.71     -235.35    235.35 o 
   9   9  11     3177.83     3905.59    288.34 o 
  10   9  11        8.44      331.29    336.57 o 
  11   9  11     2650.13     2433.81    393.70 o 
  12   9  11       15.44     -132.81    275.91 o 
  13   9  11     1713.98     1943.01    309.00 o 
  14   9  11       43.48      429.09    291.25 o 
   0  10  11     2376.99     2013.83    391.13 o 
   1  10  11       13.96      298.60    267.40 o 
   2  10  11     1617.55     2076.10    297.24 o 
   3  10  11       12.46      385.42    375.00 o 
   4  10  11      888.86     1103.24    259.49 o 
   5  10  11        0.06      304.37    253.91 o 
   6  10  11     1674.16     2183.27    280.85 o 
   7  10  11       26.81      425.66    258.90 o 
   8  10  11     2442.73     2516.38    330.60 o 
   9  10  11       44.93      158.92    285.68 o 
  10  10  11     1090.59     1237.11    424.13 o 
  11  10  11       30.22      835.28    402.99 o 
   1  11  11      277.85      979.09    391.43 o 
   2  11  11        1.55      919.54    319.13 o 
   3  11  11     1239.30     2072.36    338.23 o 
   4  11  11        0.93       38.03    416.91 o 
   5  11  11      454.74     1028.57    336.51 o 
   6  11  11       32.07     1272.69    551.18 o 
   0   0  12    68469.78    63437.94   2383.30 o 
   1   0  12     1758.37     2258.12    311.39 o 
   2   0  12    35162.59    39118.33    649.90 o 
   3   0  12     4428.29     3617.11    231.22 o 
   4   0  12    24120.69    24902.91    552.28 o 
   5   0  12      559.33      192.37    194.66 o 
   6   0  12    50289.20    46599.08    747.19 o 
   7   0  12      497.67      523.82    226.02 o 
   8   0  12    31800.39    32110.42    754.47 o 
   9   0  12      363.81      345.59    227.92 o 
  10   0  12    19888.80    19900.16    443.64 o 
  11   0  12      808.10      990.47    329.08 o 
  12   0  12    16221.35    16008.39    547.07 o 
  13   0  12       15.38       26.40    312.27 o 
  14   0  12    12360.19    12718.58    506.19 o 
  15   0  12      174.17      209.36    300.12 o 
  16   0  12    15436.24    14924.01    500.16 o 
  17   0  12     1313.64     1801.09    323.00 o 
  18   0  12     7762.55     7081.80    406.09 o 
  19   0  12      618.54      921.84    865.28 o 
  20   0  12     5024.93     6122.24   1154.23 o 
  21   0  12        5.53     -457.80    535.58 o 
  22   0  12     3844.10     2168.15    976.94 o 
   1   1  12    36613.09    39008.65    457.00 o 
   2   1  12     1172.79     1418.27    138.50 o 
   3   1  12    43470.99    40098.89    438.96 o 
   4   1  12      766.07      713.18    131.25 o 
   5   1  12    35774.00    34293.63    424.16 o 
   6   1  12       46.12      195.72    137.78 o 
   7   1  12    30974.62    31711.60    410.29 o 
   8   1  12      116.97      290.96    146.55 o 
   9   1  12    22108.67    21019.71    310.91 o 
  10   1  12       68.27      285.02    168.71 o 
  11   1  12    24398.62    22821.78    373.74 o 
  12   1  12      836.00      700.32    218.03 o 
  13   1  12    16602.36    16852.65    374.07 o 
  14   1  12       28.54      513.30    219.68 o 
  15   1  12    11011.72    11394.44    368.23 o 
  16   1  12      193.22      527.53    222.72 o 
  17   1  12    10323.70     9870.15    326.20 o 
  18   1  12      530.28      612.60    233.50 o 
  19   1  12     6219.75     7378.40    478.27 o 
  20   1  12      317.88      243.81    331.71 o 
  21   1  12     4404.32     4506.29    550.87 o 
  22   1  12       11.16      728.87    490.55 o 
   0   2  12    10062.91    10391.07    333.69 o 
   1   2  12     4719.90     4621.70    186.49 o 
   2   2  12    33598.55    32278.27    543.90 o 
   3   2  12     2060.40     1648.32    138.33 o 
   4   2  12    32166.31    31676.74    376.43 o 
   5   2  12     1014.45     1182.74    139.90 o 
   6   2  12    26723.52    25837.07    336.24 o 
   7   2  12     1019.58     1241.26    144.03 o 
   8   2  12    27316.72    24844.74    339.56 o 
   9   2  12       68.56      256.52    170.82 o 
  10   2  12    12203.52    11980.18    273.01 o 
  11   2  12       39.83       58.26    186.93 o 
  12   2  12    10919.24    12003.79    290.66 o 
  13   2  12      399.05      561.92    205.11 o 
  14   2  12    12926.47    11576.43    407.56 o 
  15   2  12      121.39      126.30    233.48 o 
  16   2  12    10039.61     9767.83    403.87 o 
  17   2  12      179.72       96.99    241.54 o 
  18   2  12     2893.04     3033.54    339.79 o 
  19   2  12       54.73       58.11    268.28 o 
  20   2  12     4055.17     4175.06    329.96 o 
  21   2  12       27.48     -223.69    389.42 o 
  22   2  12     4262.46     5136.89    482.05 o 
   1   3  12    30896.05    30780.56    446.68 o 
   2   3  12      931.31      733.20    136.30 o 
   3   3  12     4425.09     4710.42    179.57 o 
   4   3  12      198.13      106.58    142.24 o 
   5   3  12    15229.81    14132.29    294.10 o 
   6   3  12      501.60      955.65    153.88 o 
   7   3  12    31942.26    31838.11    423.24 o 
   8   3  12     1296.69     1211.97    202.05 o 
   9   3  12     6077.75     6182.46    243.18 o 
  10   3  12     2234.65     2104.65    206.80 o 
  11   3  12     4498.50     4508.58    253.65 o 
  12   3  12       53.51      -11.62    216.86 o 
  13   3  12     8735.91     9032.75    290.45 o 
  14   3  12        8.72       27.09    203.16 o 
  15   3  12     7923.68     8216.42    335.04 o 
  16   3  12      111.87      602.37    581.05 o 
  17   3  12     4418.57     4515.24    334.17 o 
  18   3  12      581.34      227.46    278.61 o 
  19   3  12     1156.60     1154.45    308.89 o 
  20   3  12      139.59      268.90    319.24 o 
  21   3  12     2200.06     2638.00    332.69 o 
   0   4  12    15561.98    14262.88    421.85 o 
   1   4  12     1057.22      988.43    172.06 o 
   2   4  12    12853.92    12402.49    285.05 o 
   3   4  12      573.53      670.51    173.97 o 
   4   4  12     8796.16    10089.68    291.28 o 
   5   4  12      853.05      597.33    173.67 o 
   6   4  12    10038.29     9487.49    256.76 o 
   7   4  12      307.24      489.09    192.92 o 
   8   4  12     4645.62     4367.84    233.59 o 
   9   4  12      901.12      869.31    233.30 o 
  10   4  12     3536.30     3424.21    328.30 o 
  11   4  12      293.90       35.14    238.44 o 
  12   4  12     9279.69     8948.61    295.09 o 
  13   4  12      305.99      469.90    204.85 o 
  14   4  12     4448.13     4839.89    253.56 o 
  15   4  12       43.88     -128.31    221.15 o 
  16   4  12     1460.87     1684.28    295.80 o 
  17   4  12        3.30     -195.59    277.37 o 
  18   4  12     2275.30     1752.15    424.78 o 
  19   4  12       48.94     -161.34    287.32 o 
  20   4  12     2029.62     2408.60    334.47 o 
  21   4  12       82.24     -107.76    320.58 o 
   1   5  12     1705.58     2159.90    193.29 o 
   2   5  12      151.99       48.12    184.35 o 
   3   5  12     6363.94     6185.38    241.58 o 
   4   5  12      309.22      202.43    182.63 o 
   5   5  12     3241.09     3219.91    212.37 o 
   6   5  12      482.71      409.93    212.27 o 
   7   5  12     2277.53     2005.53    228.94 o 
   8   5  12        0.46      -21.54    212.60 o 
   9   5  12      479.95      886.80    214.28 o 
  10   5  12      158.28      264.92    228.48 o 
  11   5  12     2053.05     2573.99    243.57 o 
  12   5  12       13.15      291.61    214.95 o 
  13   5  12     3694.63     3165.75    253.62 o 
  14   5  12       22.77     -116.37    226.25 o 
  15   5  12      192.14      494.99    238.91 o 
  16   5  12        0.43      -20.46    231.49 o 
  17   5  12      176.55      396.00    292.44 o 
  18   5  12        1.44     -365.78    365.78 o 
  19   5  12     1133.75     1814.03    324.98 o 
  20   5  12        3.75      302.54    545.50 o 
   0   6  12      127.48      319.29    279.98 o 
   1   6  12       42.47       64.92    184.70 o 
   2   6  12       67.09      269.07    189.11 o 
   3   6  12        0.05      132.92    189.82 o 
   4   6  12       63.53      206.90    204.56 o 
   5   6  12      354.56      688.94    261.37 o 
   6   6  12      629.12      968.58    219.45 o 
   7   6  12       10.34      255.02    226.02 o 
   8   6  12     1092.37      984.87    234.55 o 
   9   6  12      334.79       29.69    219.85 o 
  10   6  12      713.48      781.86    220.21 o 
  11   6  12      122.19      -13.15    210.41 o 
  12   6  12       80.72      308.38    222.90 o 
  13   6  12      111.79       29.08    216.31 o 
  14   6  12      305.53      321.77    243.74 o 
  15   6  12        0.36      179.63    254.29 o 
  16   6  12      166.70       -9.90    310.12 o 
  17   6  12       11.22     -128.64    292.96 o 
  18   6  12        4.14      -53.17    435.85 o 
  19   6  12        5.05      281.28    350.73 o 
   1   7  12      401.98      739.32    186.42 o 
   2   7  12        0.12      246.51    192.52 o 
   3   7  12     1020.57     1538.84    200.83 o 
   4   7  12       67.75      686.94    209.37 o 
   5   7  12     1336.87     1791.69    282.16 o 
   6   7  12      128.01      -61.87    221.83 o 
   7   7  12       53.19     -180.58    221.87 o 
   8   7  12       82.36      204.94    272.53 o 
   9   7  12      261.45      377.89    231.00 o 
  10   7  12       63.25      448.06    232.08 o 
  11   7  12      905.92      792.70    237.58 o 
  12   7  12       12.08      809.90    273.27 o 
  13   7  12       52.83      360.24    259.16 o 
  14   7  12        0.22       95.29    327.52 o 
  15   7  12      237.22      294.88    270.44 o 
  16   7  12       63.37      334.66    504.94 o 
  17   7  12      233.02      184.53    314.18 o 
   0   8  12      117.30      157.44    318.91 o 
   1   8  12      108.31      518.44    204.96 o 
   2   8  12     1559.00     2108.10    234.49 o 
   3   8  12       12.89      292.68    209.77 o 
   4   8  12     3487.19     3322.56    316.32 o 
   5   8  12      244.93      678.75    245.58 o 
   6   8  12     1281.81     1502.31    255.78 o 
   7   8  12       53.26      345.40    235.81 o 
   8   8  12     1698.39     1735.82    315.04 o 
   9   8  12       60.04      646.42    247.05 o 
  10   8  12     1340.95     1491.44    259.08 o 
  11   8  12        3.03      388.07    271.92 o 
  12   8  12      338.16      111.85    267.55 o 
  13   8  12        1.07      107.40    287.23 o 
  14   8  12      789.40      740.50    269.21 o 
  15   8  12        0.59      502.29    332.09 o 
   1   9  12     1027.76     1502.34    233.31 o 
   2   9  12      925.25     1604.85    255.23 o 
   3   9  12     4161.89     4400.86    299.16 o 
   4   9  12       47.05      175.49    245.63 o 
   5   9  12     3549.93     3223.61    280.50 o 
   6   9  12      192.26      410.79    251.70 o 
   7   9  12     1491.26     1282.21    258.26 o 
   8   9  12        7.44      233.89    250.89 o 
   9   9  12     2005.82     2233.29    270.75 o 
  10   9  12       29.71      390.74    346.66 o 
  11   9  12     1521.65     1374.65    460.87 o 
  12   9  12       21.53      346.16    290.15 o 
  13   9  12     1032.92     1113.52    344.00 o 
   0  10  12     2660.59     2472.17    672.53 o 
   1  10  12       51.40      757.00    278.70 o 
   2  10  12     2784.77     3055.73    304.01 o 
   3  10  12       27.71      315.70    305.03 o 
   4  10  12     3404.92     3908.46    300.77 o 
   5  10  12        6.67      792.33    345.78 o 
   6  10  12     2526.73     2848.71    337.42 o 
   7  10  12       67.71      739.05    339.76 o 
   8  10  12     1586.64     2367.92    283.47 o 
   9  10  12      205.94      550.60    300.48 o 
  10  10  12     1513.18     1702.63    317.53 o 
   1  11  12     2872.83     2686.86    689.90 o 
   2  11  12       75.46     1030.86    511.96 o 
   3  11  12     2220.57     3112.78    428.27 o 
   4  11  12        0.32     1040.93    301.39 o 
   1   1  13     2964.76     4123.42    176.86 o 
   2   1  13     2551.80     2766.95    155.19 o 
   3   1  13      783.25      928.50    155.06 o 
   4   1  13      367.62      311.96    136.51 o 
   5   1  13     4969.96     4369.57    182.76 o 
   6   1  13     5770.88     5842.35    200.60 o 
   7   1  13    10336.21     9934.27    233.19 o 
   8   1  13        0.29     -154.71    154.71 o 
   9   1  13     3084.48     3699.15    219.47 o 
  10   1  13     2684.32     3340.37    205.91 o 
  11   1  13      441.07      560.11    192.44 o 
  12   1  13      234.28      447.30    218.47 o 
  13   1  13      116.34      556.19    214.28 o 
  14   1  13      851.62      985.85    250.39 o 
  15   1  13     1289.35     1630.03    282.03 o 
  16   1  13      484.00     1074.37    278.29 o 
  17   1  13     1314.36     1892.92    262.64 o 
  18   1  13       85.24       53.90    245.57 o 
  19   1  13       77.12       32.50    319.63 o 
  20   1  13      130.81      291.84    395.05 o 
  21   1  13      491.31      225.21    496.06 o 
  22   1  13        0.28     -620.51    620.51 o 
   0   2  13    14331.21    14392.48    550.73 o 
   1   2  13       23.56      126.00    204.96 o 
   2   2  13     5363.99     4772.42    214.00 o 
   3   2  13      230.26      329.83    136.18 o 
   4   2  13     4425.80     5055.02    172.99 o 
   5   2  13       67.16       90.06    140.33 o 
   6   2  13     8455.27     9709.26    238.64 o 
   7   2  13     1776.53     1915.71    167.64 o 
   8   2  13     4473.71     4974.04    200.97 o 
   9   2  13        4.14     -163.27    207.64 o 
  10   2  13     5134.06     5368.88    242.37 o 
  11   2  13      161.63      185.73    191.35 o 
  12   2  13     3129.18     3772.19    232.43 o 
  13   2  13      991.90      583.85    281.65 o 
  14   2  13     1155.87     1254.50    310.68 o 
  15   2  13        2.66      320.50    336.05 o 
  16   2  13     2713.75     2563.96    277.83 o 
  17   2  13       26.38      -44.50    246.28 o 
  18   2  13     2688.50     2881.87    307.22 o 
  19   2  13       56.61     -278.84    278.84 o 
  20   2  13     1082.78     1530.53    415.36 o 
  21   2  13        5.17      -75.01    540.75 o 
   1   3  13    20612.97    20864.25    517.77 o 
   2   3  13     1999.47     1966.26    258.32 o 
   3   3  13     9127.46     8661.06    221.30 o 
   4   3  13       81.89      210.10    153.16 o 
   5   3  13    17357.52    16893.42    293.89 o 
   6   3  13      202.29      225.02    160.21 o 
   7   3  13    16039.36    16650.01    296.79 o 
   8   3  13     1510.30     1387.56    204.41 o 
   9   3  13     6057.54     5554.65    244.62 o 
  10   3  13       39.02      217.38    207.45 o 
  11   3  13     8235.86     9003.99    310.26 o 
  12   3  13      579.90      914.28    232.33 o 
  13   3  13     6851.64     6784.22    296.34 o 
  14   3  13      177.00      292.40    238.16 o 
  15   3  13     6280.17     5631.69    310.74 o 
  16   3  13      117.70     -194.04    469.81 o 
  17   3  13     3992.02     4533.04    342.16 o 
  18   3  13       64.74     -165.95    275.41 o 
  19   3  13     1272.49     1465.36    463.82 o 
  20   3  13      497.96      365.87    298.23 o 
  21   3  13     1853.50     1969.42    316.87 o 
   0   4  13    29885.67    30882.07    659.16 o 
   1   4  13      412.76      487.20    183.37 o 
   2   4  13    23756.13    24285.15    405.14 o 
   3   4  13      789.50      853.57    184.06 o 
   4   4  13    17207.01    16128.10    327.44 o 
   5   4  13      778.38      552.54    212.20 o 
   6   4  13    17051.50    16386.69    328.57 o 
   7   4  13      344.39      324.16    206.73 o 
   8   4  13    13442.22    13708.02    322.77 o 
   9   4  13     1355.87     1666.11    239.48 o 
  10   4  13    10043.07     8929.18    370.51 o 
  11   4  13       40.55        1.89    219.04 o 
  12   4  13    10923.44    11340.10    335.27 o 
  13   4  13      303.91      623.88    210.75 o 
  14   4  13     9776.41    10282.40    318.39 o 
  15   4  13       25.80      112.91    244.52 o 
  16   4  13     6628.91     6951.93    417.01 o 
  17   4  13      348.71      397.68    304.04 o 
  18   4  13     3915.67     3799.34    349.76 o 
  19   4  13      124.49     -297.33    297.33 o 
  20   4  13     2346.84     2224.36    342.38 o 
   1   5  13    19699.47    17968.90    352.58 o 
   2   5  13     1476.40     1719.52    201.79 o 
   3   5  13    15399.04    15657.35    335.07 o 
   4   5  13        6.07      -21.37    186.98 o 
   5   5  13    16244.03    16177.71    340.57 o 
   6   5  13     1330.67     1644.56    229.58 o 
   7   5  13    19606.35    17840.65    406.80 o 
   8   5  13      277.69      528.91    221.25 o 
   9   5  13    13873.75    13647.31    403.62 o 
  10   5  13       14.75      130.43    216.69 o 
  11   5  13     8584.79     8454.53    310.89 o 
  12   5  13      282.13      361.27    214.85 o 
  13   5  13     6845.23     6560.04    284.36 o 
  14   5  13      556.70      808.17    252.64 o 
  15   5  13     7053.82     7786.10    333.83 o 
  16   5  13       40.11       33.99    294.10 o 
  17   5  13     5346.10     4821.34    364.91 o 
  18   5  13        4.60     -295.33    295.33 o 
  19   5  13     2978.63     3801.04    683.76 o 
   0   6  13    15763.30    15127.50    483.76 o 
   1   6  13        2.49      259.19    204.27 o 
   2   6  13    12066.76    11669.47    306.05 o 
   3   6  13       17.26     -149.01    270.58 o 
   4   6  13    14308.86    13615.35    322.72 o 
   5   6  13      269.15      628.78    235.67 o 
   6   6  13    19412.35    18350.34    425.44 o 
   7   6  13       98.61      496.12    315.26 o 
   8   6  13    10489.87    10140.40    345.94 o 
   9   6  13      820.10      566.71    230.77 o 
  10   6  13     7520.31     7893.88    603.01 o 
  11   6  13      110.17      392.50    225.93 o 
  12   6  13     8232.82     7833.09    308.34 o 
  13   6  13       27.50      104.75    220.83 o 
  14   6  13     5191.45     4866.52    321.23 o 
  15   6  13       79.30      103.86    255.43 o 
  16   6  13     5080.64     5066.51    515.98 o 
  17   6  13      169.99      579.10    331.02 o 
  18   6  13     3527.45     3575.73    364.68 o 
   1   7  13     5258.80     5409.65    250.15 o 
   2   7  13     2932.49     3570.92    226.66 o 
   3   7  13    20134.00    18939.24    374.65 o 
   4   7  13      396.33      644.00    219.62 o 
   5   7  13    14541.72    14463.13    358.47 o 
   6   7  13      517.74      867.64    240.22 o 
   7   7  13     7177.68     7597.37    320.25 o 
   8   7  13      787.44      523.26    234.71 o 
   9   7  13     5223.85     4925.60    286.06 o 
  10   7  13       73.79      259.02    236.60 o 
  11   7  13     6464.58     6567.15    371.62 o 
  12   7  13        9.64      464.68    237.62 o 
  13   7  13     7054.92     6470.66    356.94 o 
  14   7  13       13.04     -265.26    265.26 o 
  15   7  13     3635.65     3965.37    414.87 o 
  16   7  13       10.12     -421.63    421.63 o 
  17   7  13     2440.87     3165.06    497.45 o 
   0   8  13     9360.33     8912.62    427.59 o 
   1   8  13      157.95      333.55    190.41 o 
   2   8  13     6700.68     6741.92    284.45 o 
   3   8  13       74.86      404.07    242.81 o 
   4   8  13     5322.73     5280.31    301.96 o 
   5   8  13      735.91     1278.82    253.98 o 
   6   8  13     7322.37     6833.37    324.92 o 
   7   8  13       40.92      315.57    245.22 o 
   8   8  13     5563.32     5179.72    309.69 o 
   9   8  13       19.20      342.09    239.70 o 
  10   8  13     4174.72     4103.76    295.74 o 
  11   8  13       36.28      471.91    298.26 o 
  12   8  13     4005.67     4574.60    467.30 o 
  13   8  13       47.86      304.70    276.81 o 
  14   8  13     2495.17     2561.52    398.71 o 
  15   8  13       34.47      324.47    292.25 o 
   1   9  13     3451.98     3724.51    322.56 o 
   2   9  13       46.64      797.42    253.07 o 
   3   9  13     4751.09     4943.78    307.95 o 
   4   9  13       28.71      546.20    270.29 o 
   5   9  13     2739.14     2777.76    276.21 o 
   6   9  13        5.63      913.22    596.15 o 
   7   9  13     2736.03     2918.45    316.54 o 
   8   9  13       20.24      511.36    246.19 o 
   9   9  13     2940.92     3498.56    291.06 o 
  10   9  13       16.26      385.31    293.35 o 
  11   9  13     2356.51     2363.98    313.57 o 
  12   9  13        2.73      -52.84    296.85 o 
   0  10  13     1255.56     1547.89    576.16 o 
   1  10  13       48.43      306.84    280.79 o 
   2  10  13     1783.64     1671.26    290.54 o 
   3  10  13       38.42      295.66    284.17 o 
   4  10  13     1148.45     1699.65    275.09 o 
   5  10  13      127.35      567.60    266.34 o 
   6  10  13     1058.19     1491.75    277.70 o 
   7  10  13       50.13     1445.25    404.33 o 
   8  10  13     1732.71     3182.61    742.21 o 
   9  10  13      134.59      305.49    320.89 o 
   1  11  13      542.70      813.72    405.56 o 
   2  11  13       16.53      778.34    405.62 o 
   0   0  14    16065.61    15059.68    619.40 o 
   1   0  14      178.97      193.88    206.02 o 
   2   0  14    33147.83    34726.46    605.28 o 
   3   0  14     1706.53     1739.06    235.09 o 
   4   0  14    48990.11    46544.53    772.29 o 
   5   0  14      758.67      929.87    241.37 o 
   6   0  14    46542.98    41840.02    871.35 o 
   7   0  14      495.52      186.66    200.93 o 
   8   0  14    24266.69    24540.94    517.22 o 
   9   0  14     1123.15     1142.32    234.54 o 
  10   0  14    18894.75    18710.16    453.32 o 
  11   0  14        5.67      367.57    324.28 o 
  12   0  14    17692.22    18178.35    587.08 o 
  13   0  14      162.33       89.77    337.41 o 
  14   0  14    10286.42    10478.59    488.68 o 
  15   0  14      628.24      873.94    341.67 o 
  16   0  14    11789.30    10998.14    510.07 o 
  17   0  14      856.60      563.41    489.77 o 
  18   0  14     8330.37     8535.57    664.23 o 
  19   0  14      202.71     -586.93    586.93 o 
  20   0  14     5464.89     4655.12   1042.23 o 
  21   0  14       13.75     -823.08    823.08 o 
   1   1  14    54070.48    53592.97    675.27 o 
   2   1  14     3484.02     3012.14    164.75 o 
   3   1  14    19154.86    17902.90    282.08 o 
   4   1  14     3740.53     3351.55    179.63 o 
   5   1  14    21212.74    20226.62    324.67 o 
   6   1  14       71.28      272.00    166.81 o 
   7   1  14    40464.20    40931.67    528.79 o 
   8   1  14      882.05     1229.05    178.93 o 
   9   1  14    23454.59    22741.20    399.48 o 
  10   1  14     1030.27      752.13    197.04 o 
  11   1  14    13123.12    13156.63    319.96 o 
  12   1  14       16.46      427.57    238.38 o 
  13   1  14     8366.46     8754.22    323.12 o 
  14   1  14       24.59      108.35    232.89 o 
  15   1  14    13786.70    14218.69    473.59 o 
  16   1  14      843.66      514.61    288.07 o 
  17   1  14    12044.57    11552.57    511.97 o 
  18   1  14      375.46     -223.83    282.38 o 
  19   1  14     3409.34     3594.95    374.61 o 
  20   1  14       64.61      -66.63    343.50 o 
  21   1  14     3312.81     2599.57    693.07 o 
   0   2  14    30286.90    28834.86    619.73 o 
   1   2  14     1269.39     1229.18    167.16 o 
   2   2  14    24878.89    23336.06    383.84 o 
   3   2  14     1114.61      878.74    160.15 o 
   4   2  14    15055.31    15998.76    268.47 o 
   5   2  14       17.78        9.71    148.43 o 
   6   2  14    27235.77    28499.69    400.33 o 
   7   2  14      105.32      403.25    164.93 o 
   8   2  14    22450.54    21494.84    391.28 o 
   9   2  14       19.59      140.43    199.98 o 
  10   2  14    10324.02     9675.14    290.14 o 
  11   2  14      571.21      144.55    203.87 o 
  12   2  14    13207.60    14187.12    337.36 o 
  13   2  14      647.87      607.40    291.35 o 
  14   2  14     8900.08     9018.05    391.56 o 
  15   2  14       74.72      230.37    284.56 o 
  16   2  14     6686.82     6549.94    327.65 o 
  17   2  14        5.28      171.88    277.49 o 
  18   2  14     4894.08     4921.96    355.82 o 
  19   2  14      438.67      -66.49    291.02 o 
  20   2  14     3035.74     3694.94    386.54 o 
  21   2  14       68.27       -7.14    360.83 o 
   1   3  14    10562.30    11569.74    282.93 o 
   2   3  14      102.96      330.87    182.73 o 
   3   3  14    20226.19    19116.41    354.38 o 
   4   3  14       39.22      113.85    179.26 o 
   5   3  14    13188.31    11817.79    270.48 o 
   6   3  14      141.15      123.96    165.75 o 
   7   3  14    10279.72    10187.11    315.21 o 
   8   3  14      284.32      572.90    204.52 o 
   9   3  14     5828.86     6111.61    255.73 o 
  10   3  14     1961.32     1882.08    222.84 o 
  11   3  14     9681.85    10136.17    336.62 o 
  12   3  14      225.70      128.44    221.33 o 
  13   3  14    10568.17    10209.18    337.25 o 
  14   3  14      215.97      389.83    289.21 o 
  15   3  14     3376.09     3718.52    300.21 o 
  16   3  14      218.69      174.72    264.64 o 
  17   3  14     3133.87     3180.01    323.87 o 
  18   3  14      230.28      -72.59    288.40 o 
  19   3  14     3485.46     3240.31    338.96 o 
  20   3  14       47.49       58.80    297.96 o 
  21   3  14     1683.60     1723.33    339.48 o 
   0   4  14     7124.28     6943.68    356.40 o 
   1   4  14       19.16      321.70    188.16 o 
   2   4  14     7455.20     7278.30    252.42 o 
   3   4  14       22.44      316.04    186.48 o 
   4   4  14     4750.93     4943.05    228.43 o 
   5   4  14       65.03       35.72    182.01 o 
   6   4  14     6834.44     6346.15    297.43 o 
   7   4  14      192.15      465.05    213.99 o 
   8   4  14     3462.55     3386.35    229.17 o 
   9   4  14      129.98       60.76    228.31 o 
  10   4  14     1434.58     1756.89    235.46 o 
  11   4  14       27.73      -14.49    216.08 o 
  12   4  14     5331.59     5470.34    284.00 o 
  13   4  14        1.69      261.12    207.52 o 
  14   4  14     3238.84     3835.97    286.01 o 
  15   4  14      107.83      -48.05    396.10 o 
  16   4  14     1358.82     1971.66    314.01 o 
  17   4  14      212.49      -45.98    293.87 o 
  18   4  14     1095.68     1322.82    315.02 o 
  19   4  14       40.88     -100.68    307.15 o 
  20   4  14     1347.70     1718.66    361.36 o 
   1   5  14     1302.14     1251.18    197.78 o 
   2   5  14        0.17       69.46    208.41 o 
   3   5  14     2387.03     1965.89    213.06 o 
   4   5  14      160.34      -23.90    186.51 o 
   5   5  14     1156.06     1656.04    200.23 o 
   6   5  14      761.80      620.86    238.35 o 
   7   5  14     4200.85     4187.19    274.09 o 
   8   5  14       41.96      567.84    236.04 o 
   9   5  14     1420.25     1268.40    253.73 o 
  10   5  14      324.59      -35.61    271.15 o 
  11   5  14      429.87      896.52    243.30 o 
  12   5  14       68.66      176.54    220.27 o 
  13   5  14     1273.24     1235.40    295.43 o 
  14   5  14       49.52     -131.68    215.45 o 
  15   5  14      476.44     1091.78    276.31 o 
  16   5  14        2.30     -255.19    295.73 o 
  17   5  14      399.03      949.01    312.22 o 
  18   5  14       41.74       77.44    375.35 o 
  19   5  14      472.32     1398.45    531.24 o 
   0   6  14        8.50     -289.27    289.27 o 
   1   6  14      704.89      935.22    259.81 o 
   2   6  14       48.14      361.12    207.84 o 
   3   6  14      954.80     1054.38    213.40 o 
   4   6  14      320.62      654.76    262.70 o 
   5   6  14      696.09      961.33    243.16 o 
   6   6  14     1313.52     1513.51    240.94 o 
   7   6  14      489.78      691.34    261.66 o 
   8   6  14       10.73      403.30    228.55 o 
   9   6  14     1045.04      845.58    244.16 o 
  10   6  14      108.92      374.28    229.89 o 
  11   6  14      305.30      249.07    234.81 o 
  12   6  14      992.45     1019.34    237.71 o 
  13   6  14      289.43      629.66    231.59 o 
  14   6  14       22.38      453.98    261.95 o 
  15   6  14        0.61      261.94    309.84 o 
  16   6  14      111.60      121.45    416.78 o 
  17   6  14      114.12       -5.62    362.20 o 
  18   6  14      188.55      -24.19    485.36 o 
   1   7  14      110.97      202.41    206.66 o 
   2   7  14      220.01      914.78    311.67 o 
   3   7  14     2317.93     2628.12    232.24 o 
   4   7  14      116.23      422.48    222.16 o 
   5   7  14     1158.80     1911.06    236.03 o 
   6   7  14       14.98      339.42    227.71 o 
   7   7  14      331.86      938.03    244.71 o 
   8   7  14      127.90      149.95    226.45 o 
   9   7  14      212.99      305.01    235.21 o 
  10   7  14        2.99      359.71    242.70 o 
  11   7  14      686.15      959.42    253.89 o 
  12   7  14       19.19      456.78    248.81 o 
  13   7  14       57.90      327.29    273.51 o 
  14   7  14        6.99      -42.70    270.00 o 
  15   7  14      127.04      263.64    295.64 o 
  16   7  14       33.67      686.57    446.37 o 
   0   8  14     1709.98     1861.97    313.64 o 
   1   8  14       16.09      237.63    201.39 o 
   2   8  14      389.02      886.56    231.39 o 
   3   8  14      272.30      606.33    229.56 o 
   4   8  14     1442.18     1844.44    269.60 o 
   5   8  14       92.78      581.55    246.68 o 
   6   8  14     3698.42     3412.09    281.39 o 
   7   8  14      432.81      940.51    285.62 o 
   8   8  14     1136.98     1525.14    266.29 o 
   9   8  14      326.75      702.90    255.42 o 
  10   8  14      619.46      853.93    253.72 o 
  11   8  14      115.40      464.08    242.94 o 
  12   8  14      469.56      522.54    272.72 o 
  13   8  14      109.10      437.52    293.00 o 
  14   8  14      431.71      560.69    291.07 o 
   1   9  14     1951.79     2778.03    363.34 o 
   2   9  14      451.00      684.81    255.32 o 
   3   9  14     2427.47     2915.81    292.34 o 
   4   9  14        1.31      392.80    250.60 o 
   5   9  14     1764.85     1604.94    276.86 o 
   6   9  14       66.02      836.09    347.69 o 
   7   9  14     2295.81     3186.24    338.21 o 
   8   9  14        0.44      556.83    270.18 o 
   9   9  14     2711.82     3391.72    608.13 o 
  10   9  14       27.36      428.60    293.42 o 
  11   9  14      564.85      916.74    309.01 o 
  12   9  14       40.18       88.09    294.78 o 
   0  10  14     1440.50     2831.83    596.65 o 
   1  10  14       23.56      447.81    306.99 o 
   2  10  14     2705.48     3319.28    332.17 o 
   3  10  14       11.79      981.47    309.19 o 
   4  10  14     3680.25     3379.00    328.66 o 
   5  10  14       14.46     1033.38    280.79 o 
   6  10  14     1567.10     2205.00    374.11 o 
   7  10  14       85.08      491.84    282.60 o 
   8  10  14     1007.78     1184.04    292.97 o 
   1   1  15      387.23     1559.27    179.80 o 
   2   1  15       55.39      202.45    156.92 o 
   3   1  15     5927.86     6281.27    203.09 o 
   4   1  15     3116.48     2297.74    170.52 o 
   5   1  15     4987.96     4517.61    203.64 o 
   6   1  15        9.09      161.33    174.38 o 
   7   1  15     2212.47     2597.03    194.66 o 
   8   1  15      747.36      790.34    203.74 o 
   9   1  15      746.35     1125.05    207.69 o 
  10   1  15      805.29      884.99    212.11 o 
  11   1  15      345.69      630.52    249.55 o 
  12   1  15       17.50      -26.48    287.12 o 
  13   1  15      984.17      568.33    244.57 o 
  14   1  15      765.21      272.92    252.02 o 
  15   1  15      413.81      896.04    297.42 o 
  16   1  15        6.91      264.23    293.08 o 
  17   1  15      236.80      856.28    297.13 o 
  18   1  15       16.18      111.63    248.79 o 
  19   1  15      542.40      803.39    345.07 o 
  20   1  15       23.88     -129.20    333.76 o 
  21   1  15      204.11     -625.20    642.13 o 
   0   2  15    18225.93    17978.17    644.51 o 
   1   2  15      442.56      271.38    158.79 o 
   2   2  15     6786.29     6406.54    233.68 o 
   3   2  15      176.68       20.37    182.66 o 
   4   2  15      847.82      987.66    177.19 o 
   5   2  15      965.88      924.11    172.10 o 
   6   2  15     6971.85     7220.88    232.40 o 
   7   2  15       13.22      210.11    175.20 o 
   8   2  15    12501.96    13586.45    323.76 o 
   9   2  15      308.34      550.47    212.63 o 
  10   2  15     2363.07     2416.28    227.20 o 
  11   2  15      120.66      403.39    212.44 o 
  12   2  15      426.00      552.15    207.53 o 
  13   2  15       10.66      156.27    278.61 o 
  14   2  15     3497.87     4420.88    334.34 o 
  15   2  15      911.95      926.02    299.19 o 
  16   2  15     5284.78     5192.73    350.38 o 
  17   2  15       16.76     -142.86    256.96 o 
  18   2  15      982.28     1138.39    273.88 o 
  19   2  15       20.87     -220.03    340.19 o 
  20   2  15      521.56      902.40    357.29 o 
  21   2  15       32.40     -282.13    339.24 o 
   1   3  15    10933.47    10306.44    281.54 o 
   2   3  15     1636.46     1817.15    198.34 o 
   3   3  15    13823.91    13382.24    311.81 o 
   4   3  15      262.56      426.41    195.03 o 
   5   3  15     6698.28     7237.45    255.46 o 
   6   3  15      653.94      492.17    187.84 o 
   7   3  15     7539.78     7267.35    316.65 o 
   8   3  15      107.45       96.58    203.12 o 
   9   3  15     9012.17     8201.96    286.28 o 
  10   3  15       81.47      379.18    213.70 o 
  11   3  15     5755.63     5369.45    290.88 o 
  12   3  15       13.87      412.98    233.83 o 
  13   3  15     4436.42     4318.05    277.07 o 
  14   3  15      355.80      551.95    301.02 o 
  15   3  15     3972.29     2924.34    327.98 o 
  16   3  15       35.19     -258.59    258.59 o 
  17   3  15     3178.81     2927.63    348.26 o 
  18   3  15        3.11      -66.71    412.13 o 
  19   3  15     2294.45     2351.37    326.13 o 
  20   3  15      143.14       39.31    391.30 o 
   0   4  15     6715.14     7172.44    366.31 o 
   1   4  15       83.66       50.72    191.63 o 
   2   4  15    15613.15    16071.22    348.55 o 
   3   4  15        3.33      405.72    207.40 o 
   4   4  15    26971.09    25722.65    433.06 o 
   5   4  15      228.52      518.12    202.91 o 
   6   4  15    10627.29     9073.48    321.54 o 
   7   4  15      536.63      663.00    235.19 o 
   8   4  15     3634.94     3543.66    292.40 o 
   9   4  15      920.03      661.54    265.43 o 
  10   4  15    12069.15    11487.01    380.54 o 
  11   4  15      387.32      851.72    236.56 o 
  12   4  15    10254.35    10059.92    348.54 o 
  13   4  15        3.50      285.56    242.07 o 
  14   4  15     3852.30     4100.00    265.19 o 
  15   4  15      742.65      204.56    265.62 o 
  16   4  15     5008.43     4849.83    356.67 o 
  17   4  15       73.41     -295.12    295.12 o 
  18   4  15     3026.18     2917.59    352.79 o 
  19   4  15       38.27        6.00    311.08 o 
   1   5  15    17128.43    16623.64    366.78 o 
   2   5  15      101.45      235.89    196.34 o 
   3   5  15    12034.89    12646.32    321.29 o 
   4   5  15       91.48      508.51    202.33 o 
   5   5  15    16767.56    15442.69    343.91 o 
   6   5  15       57.06      352.79    299.19 o 
   7   5  15    21222.15    20383.80    452.78 o 
   8   5  15      833.92     1714.32    240.51 o 
   9   5  15    10110.29    11075.09    402.98 o 
  10   5  15      279.47      606.38    258.11 o 
  11   5  15     6818.44     6909.01    340.63 o 
  12   5  15      152.75      209.28    228.65 o 
  13   5  15     7647.28     7535.88    321.46 o 
  14   5  15      332.89     -120.06    225.66 o 
  15   5  15     7262.63     6168.22    467.24 o 
  16   5  15       66.89      142.09    294.63 o 
  17   5  15     4456.63     4434.58    374.28 o 
  18   5  15       29.85       51.96    319.86 o 
   0   6  15     8094.31     7946.97    399.52 o 
   1   6  15       62.94      252.00    204.58 o 
   2   6  15    16241.62    15038.04    361.66 o 
   3   6  15      140.05      589.42    212.83 o 
   4   6  15    16415.64    15496.36    360.56 o 
   5   6  15       25.79      479.00    329.83 o 
   6   6  15    11668.93    11524.14    366.78 o 
   7   6  15      141.87      178.46    243.18 o 
   8   6  15    14098.18    12916.81    430.60 o 
   9   6  15       29.93      341.76    241.17 o 
  10   6  15     7621.67     8749.93    529.20 o 
  11   6  15        4.58      134.64    240.06 o 
  12   6  15     5006.95     5270.07    308.24 o 
  13   6  15      244.79      397.69    241.43 o 
  14   6  15     6537.24     5773.42    332.24 o 
  15   6  15       61.23     -144.16    270.94 o 
  16   6  15     5368.76     4682.61    412.85 o 
  17   6  15       73.54      -92.46    348.58 o 
   1   7  15     5983.01     5766.84    259.79 o 
   2   7  15      250.07      359.28    205.51 o 
   3   7  15    14918.34    14001.31    460.08 o 
   4   7  15      111.42      255.16    239.41 o 
   5   7  15    12814.82    12010.28    347.02 o 
   6   7  15       30.42      425.79    259.74 o 
   7   7  15     5560.43     5852.33    315.12 o 
   8   7  15       87.53      335.17    235.97 o 
   9   7  15     3944.56     4757.11    301.81 o 
  10   7  15       95.70       87.36    237.72 o 
  11   7  15     7001.10     6877.42    331.20 o 
  12   7  15       17.93      156.64    266.62 o 
  13   7  15     5164.84     4321.06    339.35 o 
  14   7  15        3.56      248.58    279.96 o 
  15   7  15     2720.98     2408.55    318.60 o 
  16   7  15      174.53      540.79    287.10 o 
   0   8  15     3767.30     3807.07    308.09 o 
   1   8  15      139.33      384.86    197.25 o 
   2   8  15     7606.58     7612.02    309.11 o 
   3   8  15       53.86      348.31    248.37 o 
   4   8  15     5308.18     5391.14    316.76 o 
   5   8  15      799.83      939.83    258.54 o 
   6   8  15     3168.47     3453.74    297.81 o 
   7   8  15      592.20      776.53    367.47 o 
   8   8  15     6523.22     6568.63    350.97 o 
   9   8  15      134.31       70.90    255.90 o 
  10   8  15     3670.34     3755.75    297.49 o 
  11   8  15        2.81      565.51    251.51 o 
  12   8  15     2205.53     1409.86    300.54 o 
  13   8  15      344.67      829.28    284.60 o 
  14   8  15     3130.09     3543.42    344.91 o 
   1   9  15     2435.37     2655.48    253.88 o 
   2   9  15       36.35      115.17    260.05 o 
   3   9  15     3780.92     4124.29    304.73 o 
   4   9  15       58.48      607.01    265.17 o 
   5   9  15     3461.46     3667.24    307.35 o 
   6   9  15       14.92      263.75    269.31 o 
   7   9  15     2259.27     2856.13    357.02 o 
   8   9  15       16.21      191.92    266.87 o 
   9   9  15     1580.04     1878.29    284.71 o 
  10   9  15        0.89      406.52    267.42 o 
  11   9  15     2415.65     2258.03    365.87 o 
   0  10  15      524.50      186.50    546.99 o 
   1  10  15       13.13      143.01    290.84 o 
   2  10  15     1339.26     1327.66    313.05 o 
   3  10  15        9.87      311.29    305.15 o 
   4  10  15     1968.12     2055.06    297.46 o 
   5  10  15      119.57     1975.70    848.11 o 
   6  10  15     1029.17     1414.99    301.28 o 
   7  10  15        2.81      280.49    346.41 o 
   0   0  16     7908.05     9335.33    463.40 o 
   1   0  16     2056.18     2275.74    257.39 o 
   2   0  16    26405.05    26362.55    561.43 o 
   3   0  16      369.86      311.86    252.66 o 
   4   0  16    53005.18    49362.53    837.54 o 
   5   0  16     7018.04     6787.35    334.79 o 
   6   0  16    33301.05    32460.61    676.67 o 
   7   0  16     1408.04     1406.70    265.22 o 
   8   0  16     5473.83     5308.39    316.32 o 
   9   0  16      687.23     1058.83    262.85 o 
  10   0  16    12797.53    12448.40    782.72 o 
  11   0  16      109.25      679.76    304.84 o 
  12   0  16    29659.01    29666.92    770.06 o 
  13   0  16      708.61      828.43    413.40 o 
  14   0  16     9005.81     9038.61    476.00 o 
  15   0  16      428.99      265.29    287.52 o 
  16   0  16     6119.21     6741.19    593.76 o 
  17   0  16      196.27     -205.14    437.11 o 
  18   0  16     7326.36     7866.47    617.86 o 
  19   0  16      199.84      946.77    781.41 o 
  20   0  16     4230.26     5063.36    622.00 o 
  21   0  16      151.75     -962.70    962.70 o 
   1   1  16    37252.82    34592.23    476.12 o 
   2   1  16      630.98      474.69    178.66 o 
   3   1  16    16209.00    16712.43    318.93 o 
   4   1  16       37.49      -41.66    172.19 o 
   5   1  16    20433.17    19368.07    335.43 o 
   6   1  16     2588.98     2499.27    198.79 o 
   7   1  16    39055.30    37072.07    490.91 o 
   8   1  16        5.83      354.16    185.59 o 
   9   1  16    13978.53    13621.08    327.48 o 
  10   1  16     1136.85     1041.99    216.12 o 
  11   1  16     6954.93     7226.61    407.82 o 
  12   1  16      149.16      200.56    247.40 o 
  13   1  16    13647.03    13751.44    497.50 o 
  14   1  16     1065.26     1172.24    262.45 o 
  15   1  16    11920.67    12053.90    434.54 o 
  16   1  16       38.46      114.99    293.40 o 
  17   1  16     6217.74     6264.26    370.58 o 
  18   1  16      148.24       46.68    566.14 o 
  19   1  16     3528.97     3277.98    342.42 o 
  20   1  16      347.50     -355.20    355.20 o 
   0   2  16    34664.58    30845.66    671.89 o 
   1   2  16      684.90      974.88    196.19 o 
   2   2  16    19716.93    18853.68    386.45 o 
   3   2  16      160.32      243.41    194.62 o 
   4   2  16     9452.57     9649.99    260.50 o 
   5   2  16        1.19     -169.06    169.06 o 
   6   2  16    25814.53    24636.35    411.89 o 
   7   2  16      267.13      649.82    186.43 o 
   8   2  16    23078.42    22636.94    417.71 o 
   9   2  16      974.66     1114.16    220.22 o 
  10   2  16     7604.05     7897.66    281.23 o 
  11   2  16     1225.39      970.63    216.74 o 
  12   2  16     8042.68     8493.98    350.79 o 
  13   2  16        5.36      -51.60    277.47 o 
  14   2  16     8750.78     9338.86    396.41 o 
  15   2  16       87.22     -119.54    286.51 o 
  16   2  16     6789.41     6524.97    372.89 o 
  17   2  16      120.39      613.87    271.51 o 
  18   2  16     3669.48     4024.61    307.49 o 
  19   2  16      125.56      100.52    309.38 o 
  20   2  16     2742.15     2768.73    486.19 o 
   1   3  16     5557.09     6105.86    254.69 o 
   2   3  16      469.20      274.25    197.54 o 
   3   3  16    18773.79    17790.55    404.94 o 
   4   3  16       40.31       46.45    195.27 o 
   5   3  16    17512.85    16714.50    354.16 o 
   6   3  16      429.15      623.18    194.18 o 
   7   3  16     8408.93     7364.87    324.40 o 
   8   3  16      360.84     1281.85    641.33 o 
   9   3  16     4675.43     4876.30    271.37 o 
  10   3  16      335.25      168.39    219.53 o 
  11   3  16     9578.66     9492.26    332.40 o 
  12   3  16      189.00      126.90    220.54 o 
  13   3  16     7119.74     6944.23    372.78 o 
  14   3  16      190.37      216.68    365.73 o 
  15   3  16     3042.28     2703.47    322.48 o 
  16   3  16       70.31      -77.39    271.88 o 
  17   3  16     3110.93     2991.03    301.12 o 
  18   3  16        8.32      114.26    297.27 o 
  19   3  16     2438.55     2016.32    406.15 o 
  20   3  16       82.37     -195.86    309.43 o 
   0   4  16     7435.06     6961.72    381.77 o 
   1   4  16      331.73       86.96    197.54 o 
   2   4  16     5703.09     5485.35    249.50 o 
   3   4  16      292.48      182.25    197.75 o 
   4   4  16     2523.70     2315.05    331.49 o 
   5   4  16        7.49      375.33    202.18 o 
   6   4  16     8365.84     7425.01    318.69 o 
   7   4  16       69.10     -212.63    225.81 o 
   8   4  16     5529.65     5134.55    319.62 o 
   9   4  16      147.47     -117.70    248.25 o 
  10   4  16      459.63     -106.41    472.34 o 
  11   4  16      116.79      -86.24    247.49 o 
  12   4  16     4054.00     3984.49    309.04 o 
  13   4  16       10.47     -261.67    261.67 o 
  14   4  16     4220.76     4033.57    339.08 o 
  15   4  16      100.89      444.64    277.90 o 
  16   4  16     1004.54     1159.64    291.52 o 
  17   4  16       98.41      417.65    302.06 o 
  18   4  16      909.14      556.04    320.63 o 
  19   4  16      194.63        7.98    335.74 o 
   1   5  16     2346.50     2276.54    227.24 o 
   2   5  16      311.68      271.40    206.68 o 
   3   5  16      206.86      784.20    218.79 o 
   4   5  16       11.95       34.61    198.36 o 
   5   5  16     1252.40     1162.57    232.65 o 
   6   5  16      235.42      387.99    248.27 o 
   7   5  16     2152.47     2627.97    322.43 o 
   8   5  16       41.40      323.68    238.88 o 
   9   5  16      153.82      583.79    275.36 o 
  10   5  16      109.08      554.61    269.20 o 
  11   5  16     1117.99      819.81    255.88 o 
  12   5  16       96.81      117.25    237.66 o 
  13   5  16      928.50      817.17    252.30 o 
  14   5  16       13.77       39.04    236.17 o 
  15   5  16      188.21      -73.22    440.07 o 
  16   5  16       16.05      -88.24    308.66 o 
  17   5  16      618.57      745.37    454.66 o 
  18   5  16       26.38       20.06    358.43 o 
   0   6  16      237.94      190.57    274.18 o 
   1   6  16      170.05        2.28    206.71 o 
   2   6  16      117.53      546.79    212.35 o 
   3   6  16       18.79      348.65    206.71 o 
   4   6  16      262.34     1354.67    424.31 o 
   5   6  16        0.78      108.70    235.06 o 
   6   6  16        2.03      609.31    244.45 o 
   7   6  16      255.23      534.35    239.00 o 
   8   6  16        4.95      381.65    266.42 o 
   9   6  16       35.60      113.79    264.11 o 
  10   6  16       55.52      197.49    243.60 o 
  11   6  16       59.42     1000.14    548.82 o 
  12   6  16      100.09      572.21    264.95 o 
  13   6  16       52.98      201.01    247.23 o 
  14   6  16        8.48      237.19    229.03 o 
  15   6  16        0.37     -276.40    311.23 o 
  16   6  16        1.53      -86.20    630.77 o 
  17   6  16       28.23     -376.71    573.96 o 
   1   7  16       10.68      376.24    211.73 o 
   2   7  16        0.31     -159.15    219.46 o 
   3   7  16      541.45     1284.01    320.86 o 
   4   7  16      471.93      783.47    246.15 o 
   5   7  16      564.99      747.04    246.25 o 
   6   7  16      107.85      366.09    253.34 o 
   7   7  16        8.98       33.45    249.09 o 
   8   7  16        6.54     -142.61    230.05 o 
   9   7  16      135.74      315.84    252.93 o 
  10   7  16       16.37      -99.62    236.94 o 
  11   7  16      258.05       95.94    252.19 o 
  12   7  16        1.75      -51.31    242.98 o 
  13   7  16       54.70     -258.22    269.82 o 
  14   7  16       54.36      334.97    281.41 o 
  15   7  16       98.37      730.43    350.14 o 
   0   8  16       69.45      -53.08    283.83 o 
   1   8  16       95.87      321.31    198.60 o 
   2   8  16     1430.45     1863.56    230.41 o 
   3   8  16       37.84      197.55    236.58 o 
   4   8  16     2318.35     2682.48    285.66 o 
   5   8  16       54.65      243.15    253.95 o 
   6   8  16      339.21      908.96    261.14 o 
   7   8  16       40.17      342.52    342.00 o 
   8   8  16     1142.78     1246.09    266.78 o 
   9   8  16       48.87      150.82    247.09 o 
  10   8  16      977.92     1551.05    345.66 o 
  11   8  16       10.31      -17.69    352.33 o 
  12   8  16      132.00      847.19    635.67 o 
  13   8  16      132.55      -77.71    326.08 o 
   1   9  16     1988.68     2112.04    253.00 o 
   2   9  16      161.75      647.12    333.38 o 
   3   9  16     1229.12     2197.98    280.77 o 
   4   9  16       87.12      836.64    277.32 o 
   5   9  16     2846.92     2607.37    295.70 o 
   6   9  16      194.27     1065.29    275.55 o 
   7   9  16     1684.52     2016.82    342.08 o 
   8   9  16       89.95      519.56    266.18 o 
   9   9  16      767.46      986.17    276.08 o 
  10   9  16       75.08      667.62    301.68 o 
   0  10  16     1202.95     1825.72    590.75 o 
   1  10  16        6.86      341.55    298.36 o 
   2  10  16     2026.86     3071.79    784.77 o 
   3  10  16        3.66      941.92    313.78 o 
   4  10  16     2839.96     3078.66    315.96 o 
   5  10  16        1.00      947.75    293.48 o 
   1   1  17      372.72     1145.91    190.91 o 
   2   1  17     2852.09     2988.79    205.59 o 
   3   1  17     4978.06     5335.46    228.49 o 
   4   1  17       71.99        9.77    200.73 o 
   5   1  17     4254.15     4399.57    229.81 o 
   6   1  17      120.68      435.79    206.01 o 
   7   1  17      205.72      788.71    197.57 o 
   8   1  17      385.13      628.63    196.07 o 
   9   1  17      224.77      198.15    215.31 o 
  10   1  17      281.23      470.36    223.46 o 
  11   1  17     2668.29     2927.08    277.79 o 
  12   1  17        6.04      153.83    250.22 o 
  13   1  17      962.51     1858.19    309.23 o 
  14   1  17       15.58       39.89    254.62 o 
  15   1  17      162.90      607.03    294.11 o 
  16   1  17       52.19      426.95    299.31 o 
  17   1  17      563.27      241.51    289.29 o 
  18   1  17       23.78     -341.41    341.41 o 
  19   1  17      318.24      557.45    429.87 o 
  20   1  17        2.56     -371.80    371.80 o 
   0   2  17     7121.28     6338.56    362.55 o 
   1   2  17      666.03      528.61    195.61 o 
   2   2  17     4822.46     4950.22    241.58 o 
   3   2  17      825.78      779.05    202.57 o 
   4   2  17     2858.57     3033.69    210.98 o 
   5   2  17      206.49      333.89    190.61 o 
   6   2  17     5507.64     5467.69    245.71 o 
   7   2  17       62.66      320.62    232.45 o 
   8   2  17     5071.36     5458.42    322.79 o 
   9   2  17     1373.01     1470.43    238.00 o 
  10   2  17     1393.52     1516.67    224.65 o 
  11   2  17       12.88       -1.51    206.08 o 
  12   2  17     2224.17     2216.19    265.61 o 
  13   2  17        2.23     -282.41    282.41 o 
  14   2  17     3512.57     3702.08    339.33 o 
  15   2  17      565.49      246.15    300.70 o 
  16   2  17     1933.51     2451.44    331.42 o 
  17   2  17       45.54     -323.54    323.54 o 
  18   2  17      897.13      538.72    287.48 o 
  19   2  17        3.18      233.69    317.78 o 
  20   2  17      573.54      764.39    368.41 o 
   1   3  17     8014.55     8202.38    275.60 o 
   2   3  17       47.56      528.46    206.93 o 
   3   3  17    13164.76    11785.27    313.90 o 
   4   3  17       31.16      204.06    200.65 o 
   5   3  17     9728.22    10270.17    301.01 o 
   6   3  17       46.62      269.63    240.92 o 
   7   3  17     5819.40     5252.36    316.72 o 
   8   3  17      329.41      419.66    251.48 o 
   9   3  17     5488.53     5324.28    281.01 o 
  10   3  17       56.00     -145.80    230.48 o 
  11   3  17     5653.43     5858.34    334.22 o 
  12   3  17      275.36      365.94    260.60 o 
  13   3  17     4184.44     3755.10    373.07 o 
  14   3  17      651.28      661.75    317.77 o 
  15   3  17     3585.90     3835.19    347.70 o 
  16   3  17      196.29     -100.68    313.58 o 
  17   3  17     2879.77     3208.03    317.26 o 
  18   3  17       18.45      -89.70    302.26 o 
  19   3  17     1466.97     1439.98    328.57 o 
   0   4  17     5185.89     5476.63    371.55 o 
   1   4  17      331.51      306.47    197.20 o 
   2   4  17    11913.57    11123.96    313.14 o 
   3   4  17       60.70      647.17    210.07 o 
   4   4  17    15365.97    14881.50    349.81 o 
   5   4  17      516.27      799.04    244.72 o 
   6   4  17    14039.52    12714.46    379.18 o 
   7   4  17      249.14       37.62    222.34 o 
   8   4  17    10201.21     9797.53    400.55 o 
   9   4  17       42.58      379.52    262.02 o 
  10   4  17     4394.86     4770.32    316.64 o 
  11   4  17      140.27     -227.21    267.62 o 
  12   4  17     6675.72     6282.76    580.79 o 
  13   4  17      173.84      235.39    286.63 o 
  14   4  17     5313.23     4315.44    410.68 o 
  15   4  17      304.58      -99.97    297.92 o 
  16   4  17     2863.56     2654.98    330.24 o 
  17   4  17        5.70     -512.15    512.15 o 
  18   4  17     3177.41     4034.76    527.54 o 
   1   5  17     9824.00    10685.52    317.79 o 
   2   5  17     1608.59     1171.96    222.50 o 
   3   5  17    11416.58    11684.45    322.48 o 
   4   5  17       13.80       39.65    205.22 o 
   5   5  17     9145.43     8780.10    330.75 o 
   6   5  17      775.04     1227.16    301.68 o 
   7   5  17    14495.15    14266.76    397.98 o 
   8   5  17      238.82      771.01    240.45 o 
   9   5  17     9263.83     8904.97    395.36 o 
  10   5  17     2283.51     2305.64    311.39 o 
  11   5  17     3822.72     3964.32    314.92 o 
  12   5  17      322.28      -83.04    336.08 o 
  13   5  17     5207.26     5142.51    307.88 o 
  14   5  17       11.83     -284.60    305.48 o 
  15   5  17     6235.91     5913.79    432.45 o 
  16   5  17      176.50      100.17    352.71 o 
  17   5  17     3587.51     2960.44    399.80 o 
   0   6  17     9643.57     9155.54    437.32 o 
   1   6  17       52.01      286.30    203.24 o 
   2   6  17    11162.91    11430.42    423.69 o 
   3   6  17       37.45       30.11    200.43 o 
   4   6  17    12787.90    12693.65    382.40 o 
   5   6  17       79.97      162.88    222.09 o 
   6   6  17    11894.53    11390.68    375.80 o 
   7   6  17       11.04       14.05    300.42 o 
   8   6  17     6517.67     6452.35    363.09 o 
   9   6  17      169.11      185.80    273.11 o 
  10   6  17     5673.82     6046.58    359.57 o 
  11   6  17      173.48      298.47    245.11 o 
  12   6  17     6896.75     7069.93    383.38 o 
  13   6  17       60.36      418.50    253.17 o 
  14   6  17     4226.97     4013.42    293.50 o 
  15   6  17       62.50     -222.79    408.50 o 
  16   6  17     4049.33     4676.50    449.74 o 
   1   7  17     7813.29     7709.96    293.38 o 
   2   7  17        2.60      355.25    233.80 o 
   3   7  17    10976.70     9754.10    394.58 o 
   4   7  17       94.20      822.43    231.91 o 
   5   7  17     8718.18     8483.71    351.51 o 
   6   7  17      145.96      294.55    281.27 o 
   7   7  17     5611.00     5748.42    328.66 o 
   8   7  17        1.98      309.14    260.59 o 
   9   7  17     4375.10     4231.21    331.05 o 
  10   7  17        2.44      126.97    242.37 o 
  11   7  17     5522.86     5311.96    359.11 o 
  12   7  17       45.72      399.62    258.10 o 
  13   7  17     4726.29     4457.57    406.98 o 
  14   7  17       44.37      652.67    306.10 o 
   0   8  17     6040.83     6804.06    402.78 o 
   1   8  17      264.85      714.46    246.64 o 
   2   8  17     3946.64     4018.37    258.74 o 
   3   8  17      329.82      513.46    232.40 o 
   4   8  17     4386.34     4113.09    334.40 o 
   5   8  17        4.36      405.25    358.09 o 
   6   8  17     6307.23     6246.74    342.67 o 
   7   8  17        2.41     1329.33    855.85 o 
   8   8  17     2687.99     2715.95    288.97 o 
   9   8  17      254.32      987.72    351.43 o 
  10   8  17     2707.45     2811.05    293.85 o 
  11   8  17      132.07      203.16    266.04 o 
  12   8  17     3737.47     4167.80    653.98 o 
   1   9  17     2492.83     3159.80    282.13 o 
   2   9  17        2.80      543.05    247.89 o 
   3   9  17     2433.64     3097.23    426.80 o 
   4   9  17       19.25      647.93    272.09 o 
   5   9  17     1884.81     2290.86    289.82 o 
   6   9  17       34.70      426.46    268.92 o 
   7   9  17     3560.10     3043.68    463.03 o 
   8   9  17       79.37      547.78    273.47 o 
   9   9  17     2550.07     2665.05    337.14 o 
   0  10  17      870.37     1002.29    583.45 o 
   1  10  17       12.92      884.65    344.28 o 
   2  10  17      943.76     1735.34    531.23 o 
   3  10  17       83.32      224.29    330.56 o 
   0   0  18    12821.75    13687.72    701.53 o 
   1   0  18       37.99      604.28    262.85 o 
   2   0  18    34711.77    32261.39    725.21 o 
   3   0  18      105.96      625.38    302.94 o 
   4   0  18    18231.71    16911.77    525.36 o 
   5   0  18     1237.49     1018.50    304.15 o 
   6   0  18     8400.36     9425.58    395.23 o 
   7   0  18      172.69      598.08    292.64 o 
   8   0  18    27431.93    27306.01    609.96 o 
   9   0  18       44.29      463.86    348.73 o 
  10   0  18     9959.98     9053.00    489.75 o 
  11   0  18      350.51      305.65    357.27 o 
  12   0  18     7715.76     7839.50    463.10 o 
  13   0  18      380.33      585.29    371.75 o 
  14   0  18    16757.64    17827.03   1094.96 o 
  15   0  18      186.56       98.28    361.73 o 
  16   0  18     6913.48     7159.36    707.96 o 
  17   0  18       65.94     -161.26    458.44 o 
  18   0  18     3906.61     4286.10   1379.27 o 
  19   0  18      499.78     1062.04   1015.66 o 
   1   1  18    18009.38    15872.10    328.54 o 
   2   1  18       66.83      118.33    188.80 o 
   3   1  18    21304.57    20427.90    370.42 o 
   4   1  18      342.53      464.23    208.73 o 
   5   1  18    24007.33    23308.62    412.52 o 
   6   1  18       53.59      104.89    194.39 o 
   7   1  18    20345.76    20121.31    384.65 o 
   8   1  18      233.90      709.74    231.99 o 
   9   1  18     8121.80     8139.92    307.16 o 
  10   1  18      530.12      112.52    269.21 o 
  11   1  18    11260.02    10621.82    366.94 o 
  12   1  18      180.44      158.92    252.28 o 
  13   1  18    13281.14    13553.96    401.57 o 
  14   1  18        9.97      481.21    397.89 o 
  15   1  18     5651.16     5292.51    356.56 o 
  16   1  18      374.48     -166.33    292.71 o 
  17   1  18     4555.09     4377.82    356.22 o 
  18   1  18      171.81      337.43    452.55 o 
  19   1  18     4034.10     3839.12    423.68 o 
   0   2  18    15382.57    15079.31    492.67 o 
   1   2  18      402.42      525.04    214.46 o 
   2   2  18    14737.77    14258.16    405.84 o 
   3   2  18       47.10      152.09    208.86 o 
   4   2  18    13747.21    12292.31    300.78 o 
   5   2  18      185.44      563.74    190.03 o 
   6   2  18    19770.54    18030.43    398.57 o 
   7   2  18       85.34      474.28    250.81 o 
   8   2  18    13726.75    13944.99    378.98 o 
   9   2  18      254.42      244.84    229.62 o 
  10   2  18     5672.11     6004.18    292.05 o 
  11   2  18     1030.00      820.08    261.13 o 
  12   2  18     7005.57     6679.01    352.27 o 
  13   2  18        7.89      627.09    308.67 o 
  14   2  18     7405.67     6831.92    444.77 o 
  15   2  18       35.89     -298.43    298.43 o 
  16   2  18     4688.04     4724.35    456.68 o 
  17   2  18      392.31     -335.54    454.72 o 
  18   2  18     3069.98     2869.63    313.18 o 
  19   2  18      135.88      426.67    322.49 o 
   1   3  18     7566.03     6926.94    273.84 o 
   2   3  18      256.20      294.63    212.96 o 
   3   3  18     7912.26     7946.44    289.31 o 
   4   3  18       46.01      116.08    209.67 o 
   5   3  18    10467.25     9564.55    300.84 o 
   6   3  18     1282.52     1515.77    253.56 o 
   7   3  18    11826.66    12026.13    422.60 o 
   8   3  18        7.29      323.67    258.21 o 
   9   3  18     4803.13     4521.69    280.79 o 
  10   3  18       42.55      -38.43    226.51 o 
  11   3  18     4046.19     4165.16    469.70 o 
  12   3  18      859.12      927.03    362.65 o 
  13   3  18     4835.11     5347.25    446.18 o 
  14   3  18      125.19      256.56    361.89 o 
  15   3  18     3360.70     3970.89    527.41 o 
  16   3  18       30.58     -337.14    337.79 o 
  17   3  18     2737.73     2408.20    348.78 o 
  18   3  18       81.27      337.80    842.26 o 
   0   4  18     7020.32     6606.84    412.01 o 
   1   4  18      655.89      598.82    213.40 o 
   2   4  18     5477.68     5494.84    263.68 o 
   3   4  18      343.50      288.12    208.21 o 
   4   4  18     4047.22     3678.19    241.80 o 
   5   4  18        1.24      463.87    238.67 o 
   6   4  18     4339.18     4498.15    290.35 o 
   7   4  18       33.08      332.61    237.00 o 
   8   4  18     3528.75     3667.75    321.27 o 
   9   4  18       21.19     -138.31    373.80 o 
  10   4  18     4524.31     4166.87    317.13 o 
  11   4  18      167.35      427.33    261.19 o 
  12   4  18     2070.29     2175.61    291.49 o 
  13   4  18        5.97      -26.95    269.69 o 
  14   4  18      808.37      716.02    616.67 o 
  15   4  18        9.08     -348.63    348.63 o 
  16   4  18     2509.66     2568.11    337.45 o 
  17   4  18       72.21      170.66    625.25 o 
  18   4  18     1092.65      567.70    500.62 o 
   1   5  18     2318.09     1734.94    226.24 o 
   2   5  18      868.57      945.52    312.11 o 
   3   5  18     1424.23     1866.17    222.25 o 
   4   5  18        0.19     -145.85    205.07 o 
   5   5  18      390.23      302.90    243.75 o 
   6   5  18      218.59      384.04    241.92 o 
   7   5  18     1236.63     1359.46    262.65 o 
   8   5  18        1.49       37.41    243.51 o 
   9   5  18     1043.24     1664.52    295.80 o 
  10   5  18      419.65      559.55    293.67 o 
  11   5  18      595.39      383.97    276.36 o 
  12   5  18       38.32      219.95    338.48 o 
  13   5  18     1056.35     1471.68    307.58 o 
  14   5  18      169.80      -78.76    305.46 o 
  15   5  18      653.47      601.52    315.94 o 
  16   5  18      169.18     -349.41    349.41 o 
  17   5  18      259.42      660.64    683.44 o 
   0   6  18      258.27      -96.01    295.07 o 
   1   6  18      103.99      314.51    211.32 o 
   2   6  18       11.90      455.79    214.03 o 
   3   6  18      250.32      496.46    215.08 o 
   4   6  18       60.58      235.86    229.07 o 
   5   6  18       86.57      103.39    236.64 o 
   6   6  18      144.78       99.16    238.11 o 
   7   6  18       56.62     -214.52    238.48 o 
   8   6  18        5.04      -69.60    274.30 o 
   9   6  18        2.35     -262.94    262.94 o 
  10   6  18       15.21      485.49    280.77 o 
  11   6  18       99.12      263.48    252.47 o 
  12   6  18       72.43      380.54    256.13 o 
  13   6  18       19.80      391.03    286.03 o 
  14   6  18        1.03      295.54    267.17 o 
  15   6  18        6.16     -333.28    355.39 o 
   1   7  18      111.57      517.01    269.92 o 
   2   7  18       63.66      801.73    245.27 o 
   3   7  18      397.11      276.14    239.98 o 
   4   7  18      276.03      448.10    238.08 o 
   5   7  18      172.20      528.87    244.81 o 
   6   7  18      179.53      333.33    259.76 o 
   7   7  18      197.34      146.12    327.93 o 
   8   7  18        0.17      227.38    253.20 o 
   9   7  18      312.21      336.43    252.87 o 
  10   7  18       59.45       59.98    397.74 o 
  11   7  18       94.06      255.08    256.22 o 
  12   7  18       16.57     -138.57    265.78 o 
  13   7  18      176.97       24.42    293.84 o 
   0   8  18      578.58     1165.52    334.52 o 
   1   8  18        8.00      293.30    304.46 o 
   2   8  18      794.62     1023.05    274.09 o 
   3   8  18        4.21      340.74    223.48 o 
   4   8  18     1691.69     1300.78    254.10 o 
   5   8  18       15.78       -5.87    240.33 o 
   6   8  18     1029.53     1069.46    452.68 o 
   7   8  18        6.60      348.28    265.15 o 
   8   8  18      184.32      764.74    267.66 o 
   9   8  18       14.88      211.76    269.79 o 
  10   8  18      611.35      902.25    275.31 o 
  11   8  18        1.28      163.46    264.59 o 
   1   9  18     1351.50     2117.31    269.49 o 
   2   9  18      501.70      753.41    261.71 o 
   3   9  18     2009.45     2327.38    278.27 o 
   4   9  18        3.68      874.97    426.07 o 
   5   9  18      999.29     1721.96    453.50 o 
   6   9  18      928.80     1196.41    287.07 o 
   7   9  18     1608.10     1789.25    304.25 o 
   8   9  18       22.38      574.09    330.59 o 
   1   1  19     2763.83     3302.32    244.30 o 
   2   1  19      191.42       67.07    199.79 o 
   3   1  19     1092.83     1877.94    215.83 o 
   4   1  19     1255.16     1476.79    227.66 o 
   5   1  19       98.45     1253.23    256.90 o 
   6   1  19        1.23     -182.69    205.95 o 
   7   1  19     2071.65     2418.70    226.32 o 
   8   1  19      301.35      -81.59    220.25 o 
   9   1  19     1457.93     1059.47    239.74 o 
  10   1  19       28.16       31.32    268.94 o 
  11   1  19       41.35      464.06    270.10 o 
  12   1  19      103.90      373.74    269.04 o 
  13   1  19      498.46      926.97    292.72 o 
  14   1  19      129.35      212.86    268.88 o 
  15   1  19      706.91      386.23    304.72 o 
  16   1  19       17.81     -286.07    286.07 o 
  17   1  19      273.88      126.82    318.38 o 
  18   1  19        0.53     -255.26    445.53 o 
  19   1  19       77.41       84.35    400.53 o 
   0   2  19      647.87      663.90    313.08 o 
   1   2  19      472.62       92.57    212.36 o 
   2   2  19     4541.97     4798.89    259.66 o 
   3   2  19       38.17       17.44    210.83 o 
   4   2  19     7104.18     7367.19    282.68 o 
   5   2  19      336.24      571.21    272.68 o 
   6   2  19     2604.10     3257.09    289.87 o 
   7   2  19      256.95      160.28    262.74 o 
   8   2  19     1928.88     2149.94    258.77 o 
   9   2  19      474.62      146.19    224.78 o 
  10   2  19     2548.53     2620.24    251.08 o 
  11   2  19       53.39     -111.08    262.67 o 
  12   2  19     3660.99     4007.20    337.90 o 
  13   2  19       98.03     -210.61    326.20 o 
  14   2  19     2080.52     2030.90    374.92 o 
  15   2  19       64.53      -91.38    326.02 o 
  16   2  19     1031.02      723.09    340.76 o 
  17   2  19       10.81      -60.32    379.97 o 
  18   2  19     1045.30      976.01    553.37 o 
   1   3  19     4941.12     4695.72    274.54 o 
   2   3  19      139.24     -177.83    216.40 o 
   3   3  19    12724.60    12094.76    326.86 o 
   4   3  19      100.51      131.09    215.05 o 
   5   3  19     8389.97     8153.01    283.23 o 
   6   3  19      266.08      464.64    235.65 o 
   7   3  19     5424.16     4965.41    325.96 o 
   8   3  19       27.79     -245.58    245.58 o 
   9   3  19     3880.57     4140.90    312.23 o 
  10   3  19      174.24      137.30    241.24 o 
  11   3  19     3966.40     4097.95    311.58 o 
  12   3  19        6.58      388.91    337.40 o 
  13   3  19     4428.16     4584.17    400.64 o 
  14   3  19      424.22      474.00    366.08 o 
  15   3  19     2634.98     2319.66    376.69 o 
  16   3  19      135.24       -9.47    716.87 o 
  17   3  19     2186.56     2188.30    385.24 o 
  18   3  19       22.23     -360.84    360.84 o 
   0   4  19     5405.90     5396.81    383.56 o 
   1   4  19      215.39      -83.16    206.45 o 
   2   4  19    10306.44    10745.35    318.58 o 
   3   4  19        0.83      379.17    208.01 o 
   4   4  19    12830.46    12636.12    334.92 o 
   5   4  19      940.11     1189.71    248.32 o 
   6   4  19     9686.82     9322.60    392.92 o 
   7   4  19       79.88      172.65    241.28 o 
   8   4  19     8376.04     8642.38    389.61 o 
   9   4  19      235.31      268.40    283.82 o 
  10   4  19     6034.99     5968.19    336.10 o 
  11   4  19        8.34      -22.20    301.97 o 
  12   4  19     4030.05     3934.77    323.80 o 
  13   4  19      352.19      -23.94    389.80 o 
  14   4  19     3205.47     3393.37    402.05 o 
  15   4  19      252.14      319.85    624.18 o 
  16   4  19     3846.28     4237.37    487.36 o 
  17   4  19       16.30        5.20    361.72 o 
   1   5  19     7967.17     8158.83    335.48 o 
   2   5  19     1113.32     1224.11    221.74 o 
   3   5  19    10322.85    10238.00    317.73 o 
   4   5  19       43.39      -89.10    229.66 o 
   5   5  19     8785.00     8273.71    337.09 o 
   6   5  19      140.01      584.84    238.22 o 
   7   5  19     8743.04     8327.35    417.68 o 
   8   5  19      708.93      605.92    246.09 o 
   9   5  19     6753.02     6595.17    455.84 o 
  10   5  19      225.98      267.27    287.62 o 
  11   5  19     5982.08     5728.30    515.51 o 
  12   5  19        7.91      113.91    284.37 o 
  13   5  19     4282.74     3770.69    323.49 o 
  14   5  19      334.69      311.83    306.62 o 
  15   5  19     3307.15     3779.60    421.68 o 
  16   5  19      131.44       32.16    374.70 o 
   0   6  19     7787.52     7439.32    451.95 o 
   1   6  19       91.56      235.15    204.76 o 
   2   6  19     9573.42     8634.98    343.55 o 
   3   6  19        0.93      -38.09    247.04 o 
   4   6  19     8729.61     8027.02    339.47 o 
   5   6  19      147.06      299.00    240.44 o 
   6   6  19     7276.67     7428.16    338.78 o 
   7   6  19       13.14     -118.68    235.90 o 
   8   6  19     6092.19     6012.00    367.77 o 
   9   6  19      229.93       63.52    274.18 o 
  10   6  19     4583.17     5105.14    486.64 o 
  11   6  19      214.90      235.31    300.54 o 
  12   6  19     4289.64     4278.63    380.25 o 
  13   6  19       36.41      402.24    519.35 o 
  14   6  19     3605.46     3527.08    329.16 o 
   1   7  19     7993.08     8006.54    338.37 o 
   2   7  19       46.43      639.11    265.86 o 
   3   7  19     5406.11     5008.79    311.54 o 
   4   7  19        1.66      -81.23    243.56 o 
   5   7  19     5123.40     4986.02    350.22 o 
   6   7  19      369.36     1022.51    279.20 o 
   7   7  19     5966.35     5406.36    350.66 o 
   8   7  19        6.60      354.66    286.33 o 
   9   7  19     4538.11     4368.62    318.66 o 
  10   7  19        5.63     -216.01    254.56 o 
  11   7  19     3446.57     3440.21    316.78 o 
  12   7  19      208.09      395.80    307.61 o 
  13   7  19     2511.17     2069.15    293.54 o 
   0   8  19     3384.61     4209.43    385.61 o 
   1   8  19      105.78      119.79    235.93 o 
   2   8  19     3997.51     3890.83    288.05 o 
   3   8  19      132.30     1136.44    428.33 o 
   4   8  19     3642.27     3196.95    292.59 o 
   5   8  19       36.03      324.83    253.79 o 
   6   8  19     3683.13     3705.49    348.13 o 
   7   8  19       21.54       77.79    245.61 o 
   8   8  19     3764.76     3683.55    315.29 o 
   9   8  19       36.11      481.98    277.54 o 
  10   8  19     2553.00     3105.93    513.34 o 
   1   9  19     2434.08     2297.47    293.34 o 
   2   9  19        9.39      550.94    304.98 o 
   3   9  19     1609.25     1868.17    378.80 o 
   4   9  19       29.29      341.21    254.10 o 
   5   9  19     2521.44     3277.24    350.66 o 
   6   9  19       34.14      797.55    254.36 o 
   0   0  20    47766.58    44339.29   1386.22 o 
   1   0  20     1548.92     1879.75    294.05 o 
   2   0  20     8954.67     8468.21    424.63 o 
   3   0  20     1158.48      502.29    521.46 o 
   4   0  20     4363.20     4623.63    386.37 o 
   5   0  20     5103.28     4803.23    394.60 o 
   6   0  20    36220.95    33333.76    774.24 o 
   7   0  20     1972.00     1850.13    329.94 o 
   8   0  20    13741.54    13320.87    491.64 o 
   9   0  20     1153.11      799.62    564.87 o 
  10   0  20     4095.16     3824.26    481.61 o 
  11   0  20       84.95      689.64    450.09 o 
  12   0  20    12713.60    12300.86    917.03 o 
  13   0  20     1114.61     1222.49    393.47 o 
  14   0  20     8561.55     8662.09    508.90 o 
  15   0  20      307.27      187.52    491.48 o 
  16   0  20     6206.07     4482.38    626.52 o 
  17   0  20       14.72       86.63    670.10 o 
  18   0  20     4394.22     4801.06   1063.06 o 
   1   1  20    11054.53    10291.34    351.11 o 
   2   1  20        5.47      372.40    221.50 o 
   3   1  20    21740.63    20329.07    424.31 o 
   4   1  20       14.73      228.35    224.21 o 
   5   1  20    18102.85    16740.73    387.02 o 
   6   1  20      194.43       62.30    204.88 o 
   7   1  20    13637.72    12752.36    341.76 o 
   8   1  20       54.47       48.92    243.26 o 
   9   1  20     7696.41     8221.93    397.34 o 
  10   1  20      209.62      585.06    284.39 o 
  11   1  20     7640.85     6800.89    359.65 o 
  12   1  20      506.10      694.13    254.69 o 
  13   1  20    11476.59    11501.64    655.51 o 
  14   1  20       75.15      220.29    344.49 o 
  15   1  20     4995.03     5272.80    442.33 o 
  16   1  20      171.66     -234.16    281.12 o 
  17   1  20     2331.31     2543.03    356.52 o 
  18   1  20      139.76      701.81    412.16 o 
   0   2  20     9929.54     9015.17    431.69 o 
   1   2  20       49.73      143.50    212.64 o 
   2   2  20    12000.17    11241.34    330.84 o 
   3   2  20        5.35      113.33    209.96 o 
   4   2  20    13068.31    12965.11    341.59 o 
   5   2  20      127.32      278.25    216.67 o 
   6   2  20    14070.80    13242.72    341.08 o 
   7   2  20        8.46     -235.09    235.09 o 
   8   2  20     8399.67     7962.34    321.53 o 
   9   2  20       20.95     -170.46    221.99 o 
  10   2  20     4447.08     4480.46    330.05 o 
  11   2  20      636.43      453.99    288.63 o 
  12   2  20     7191.19     6865.87    370.39 o 
  13   2  20      145.37     -307.82    348.39 o 
  14   2  20     5886.32     6733.23    430.65 o 
  15   2  20      146.72       12.11    340.17 o 
  16   2  20     3003.70     3047.53    680.33 o 
  17   2  20      219.18     -120.01    580.58 o 
  18   2  20     2966.73     3183.81    425.73 o 
   1   3  20     9357.76     8580.48    295.92 o 
   2   3  20       16.73     -114.75    207.71 o 
   3   3  20     3935.92     4206.03    248.11 o 
   4   3  20       88.21       91.46    196.98 o 
   5   3  20     6473.74     6554.43    272.82 o 
   6   3  20      505.12      443.33    238.01 o 
   7   3  20     9864.88    10480.82    401.85 o 
   8   3  20       26.89     -128.44    274.56 o 
   9   3  20     3881.20     3375.13    314.67 o 
  10   3  20       70.68      238.49    290.87 o 
  11   3  20     2742.78     2923.74    312.44 o 
  12   3  20      274.52      429.98    367.63 o 
  13   3  20     4349.63     4559.91    568.68 o 
  14   3  20       67.58      129.17    505.89 o 
  15   3  20     3811.49     3648.16    561.97 o 
  16   3  20      155.38       74.11    355.22 o 
  17   3  20     2510.72     2485.34    718.58 o 
   0   4  20     4897.59     4529.27    339.07 o 
   1   4  20       23.38      160.73    203.15 o 
   2   4  20     4103.68     4107.13    224.45 o 
   3   4  20        9.71      292.16    209.10 o 
   4   4  20     2825.43     2851.01    263.21 o 
   5   4  20      294.81      404.58    246.70 o 
   6   4  20     3518.23     3717.61    484.50 o 
   7   4  20       35.47      -33.94    232.45 o 
   8   4  20     3037.44     3022.77    328.92 o 
   9   4  20       15.72       -9.76    261.18 o 
  10   4  20     1789.48     1848.10    307.56 o 
  11   4  20        3.81     -269.73    269.73 o 
  12   4  20     2011.90     1846.95    377.11 o 
  13   4  20        4.72     -190.33    343.50 o 
  14   4  20     1328.80     1011.63   1007.41 o 
  15   4  20      272.24      687.39    400.49 o 
  16   4  20      800.98      268.30    326.28 o 
   1   5  20     2015.41     2210.23    235.99 o 
   2   5  20      112.44      312.63    209.78 o 
   3   5  20      187.95      227.83    237.18 o 
   4   5  20       31.15      676.24    245.23 o 
   5   5  20     1364.09     1566.92    262.11 o 
   6   5  20      372.21      530.47    249.21 o 
   7   5  20     1132.15     1251.07    249.26 o 
   8   5  20       63.94      323.04    248.32 o 
   9   5  20      647.93      721.62    287.25 o 
  10   5  20        2.63      -12.90    292.27 o 
  11   5  20      817.87     1640.22    305.34 o 
  12   5  20      112.05      182.09    322.77 o 
  13   5  20      188.82      329.34    294.04 o 
  14   5  20        1.49     -359.27    359.27 o 
  15   5  20      680.81     1093.72    528.40 o 
   0   6  20      433.09      225.21    295.42 o 
   1   6  20       40.58     -196.62    204.12 o 
   2   6  20        2.10       73.43    210.33 o 
   3   6  20      137.67      502.71    252.25 o 
   4   6  20       46.64       47.57    242.31 o 
   5   6  20        0.79      380.01    253.52 o 
   6   6  20      156.55      590.63    258.04 o 
   7   6  20        0.42      337.38    255.01 o 
   8   6  20      230.29      210.15    284.89 o 
   9   6  20       20.25       52.52    286.53 o 
  10   6  20       88.54      343.02    289.47 o 
  11   6  20      119.33       88.65    300.12 o 
  12   6  20        4.13     -193.08    286.90 o 
  13   6  20        4.46      235.28    286.54 o 
  14   6  20       27.95     -139.90    350.42 o 
   1   7  20      186.18      392.96    217.93 o 
   2   7  20        3.46      590.72    249.31 o 
   3   7  20       67.18      271.26    246.99 o 
   4   7  20       27.03      321.84    261.09 o 
   5   7  20       26.77      101.25    302.65 o 
   6   7  20       58.98     -126.06    276.77 o 
   7   7  20      352.62      289.32    279.43 o 
   8   7  20       24.85      321.49    359.33 o 
   9   7  20      260.03      580.39    262.20 o 
  10   7  20       22.18       69.47    453.80 o 
  11   7  20       25.05      352.64    276.11 o 
  12   7  20       37.73      609.28    317.85 o 
   0   8  20      698.03     1245.31    410.66 o 
   1   8  20        0.98       47.33    243.35 o 
   2   8  20      895.23     1059.00    265.20 o 
   3   8  20        9.15       -5.24    256.93 o 
   4   8  20      726.83     1104.19    299.09 o 
   5   8  20       60.81      236.43    277.43 o 
   6   8  20      815.57     1083.62    274.35 o 
   7   8  20       33.95       52.05    256.82 o 
   8   8  20     1101.81     1027.46    374.95 o 
   9   8  20       83.95      952.64    301.38 o 
   1   9  20     1270.89     1495.56    305.12 o 
   2   9  20        1.55      573.90    296.91 o 
   3   9  20     1255.75     1244.75    293.55 o 
   1   1  21      405.61     1199.50    227.42 o 
   2   1  21      531.56      270.26    240.94 o 
   3   1  21     2379.03     3274.14    246.48 o 
   4   1  21       31.13      -45.97    217.19 o 
   5   1  21     1651.89     2241.23    242.14 o 
   6   1  21       23.45      129.41    278.94 o 
   7   1  21      737.70      948.90    343.60 o 
   8   1  21        6.42        9.53    235.33 o 
   9   1  21      485.33      708.19    295.22 o 
  10   1  21      173.46      494.11    282.46 o 
  11   1  21      295.88      649.06    305.71 o 
  12   1  21        2.72      659.28    301.65 o 
  13   1  21      465.20      601.34    291.34 o 
  14   1  21        5.74      372.01    357.24 o 
  15   1  21      348.69      787.78    335.68 o 
  16   1  21       16.28     -126.49    354.80 o 
  17   1  21       93.50      263.74    841.79 o 
   0   2  21      142.22      480.13    307.38 o 
   1   2  21       28.27     -208.71    208.71 o 
   2   2  21     3159.07     3631.26    250.66 o 
   3   2  21       51.37      119.68    206.84 o 
   4   2  21     6552.86     6752.63    280.13 o 
   5   2  21        3.22      365.23    242.08 o 
   6   2  21     2116.96     2649.80    239.19 o 
   7   2  21        0.84      407.17    252.08 o 
   8   2  21     1137.03     1576.80    245.78 o 
   9   2  21       95.86     -116.81    234.29 o 
  10   2  21     1930.33     2330.86    345.47 o 
  11   2  21      378.84       84.70    299.58 o 
  12   2  21     3071.96     3923.83    481.27 o 
  13   2  21       98.34       26.01    601.94 o 
  14   2  21     1236.32     1046.66    365.84 o 
  15   2  21        6.21      328.18    475.56 o 
  16   2  21      600.10      754.45    388.75 o 
  17   2  21       14.55     -376.76    376.76 o 
   1   3  21     4442.77     4428.85    257.82 o 
   2   3  21      374.99      264.66    213.79 o 
   3   3  21     8025.76     7321.29    283.59 o 
   4   3  21      186.54      587.22    212.61 o 
   5   3  21     5273.10     5332.79    302.17 o 
   6   3  21      139.19      586.97    280.94 o 
   7   3  21     4523.61     4572.29    323.88 o 
   8   3  21       53.15      170.85    251.82 o 
   9   3  21     3904.54     4194.65    339.83 o 
  10   3  21       20.96      -61.87    289.54 o 
  11   3  21     2997.14     2442.79    373.63 o 
  12   3  21      182.39      136.85    412.15 o 
  13   3  21     2833.35     2943.72    393.10 o 
  14   3  21       65.39     -218.36    590.50 o 
  15   3  21     2335.62     1979.06    442.83 o 
  16   3  21       53.84      -26.72    494.91 o 
   0   4  21     7885.97     7316.36    526.20 o 
   1   4  21      917.84     1160.17    210.37 o 
   2   4  21     8810.51     8092.70    298.17 o 
   3   4  21      250.34      421.33    213.89 o 
   4   4  21     6859.78     7445.39    330.95 o 
   5   4  21      111.32      364.71    305.24 o 
   6   4  21     6702.45     6732.71    327.78 o 
   7   4  21      102.83      341.20    276.43 o 
   8   4  21     7072.36     6383.98    379.09 o 
   9   4  21        7.83       37.83    321.87 o 
  10   4  21     3819.29     3950.57    348.98 o 
  11   4  21       24.95      111.23    292.99 o 
  12   4  21     3146.63     3278.05    783.39 o 
  13   4  21      159.62     -351.53    351.53 o 
  14   4  21     3841.49     3264.51    461.19 o 
  15   4  21      113.66      338.34    600.40 o 
   1   5  21     5287.64     5688.06    276.70 o 
   2   5  21        4.04       46.27    210.43 o 
   3   5  21     9437.18     9292.54    358.51 o 
   4   5  21       46.87       37.24    242.27 o 
   5   5  21     9402.36     8848.78    355.30 o 
   6   5  21      163.06      599.88    248.38 o 
   7   5  21     5700.42     5519.78    314.08 o 
   8   5  21        3.69        4.50    289.18 o 
   9   5  21     4034.26     4221.69    347.49 o 
  10   5  21      232.02      192.47    436.11 o 
  11   5  21     5035.89     4971.48    346.62 o 
  12   5  21      314.71      323.67    289.13 o 
  13   5  21     4415.07     4150.48    469.37 o 
  14   5  21       58.89     -142.33    371.40 o 
   0   6  21     5806.77     6403.58    412.75 o 
   1   6  21       12.41       35.97    205.62 o 
   2   6  21     7832.69     7055.20    328.55 o 
   3   6  21        3.27      296.78    238.89 o 
   4   6  21     8148.88     6905.66    369.99 o 
   5   6  21       10.66       53.78    383.37 o 
   6   6  21     6345.66     6077.97    331.40 o 
   7   6  21        3.85      387.06    256.61 o 
   8   6  21     5445.54     5154.00    359.06 o 
   9   6  21      111.15      162.09    275.61 o 
  10   6  21     4041.44     3946.38    350.20 o 
  11   6  21      165.47      926.06    312.70 o 
  12   6  21     3260.63     3017.56    344.28 o 
  13   6  21       94.40      364.58    302.22 o 
   1   7  21     5939.59     5082.73    305.64 o 
   2   7  21        3.88      179.77    254.48 o 
   3   7  21     3931.05     4190.67    298.43 o 
   4   7  21       27.12      328.82    246.78 o 
   5   7  21     4103.83     4597.84    316.58 o 
   6   7  21       40.27      170.99    373.35 o 
   7   7  21     5860.95     5783.26    447.81 o 
   8   7  21       20.60     -204.76    295.57 o 
   9   7  21     3912.70     3741.75    343.19 o 
  10   7  21       37.33      155.54    294.30 o 
   0   8  21     2167.06     2165.82    443.13 o 
   1   8  21        1.64      159.01    251.85 o 
   2   8  21     2589.79     2505.45    284.28 o 
   3   8  21       52.49      387.24    315.27 o 
   4   8  21     3070.25     3021.15    330.35 o 
   5   8  21      179.93     1911.01   1021.66 o 
   6   8  21     3036.60     2959.11    313.23 o 
   7   8  21       41.00      626.84    286.47 o 
   0   0  22     2768.18     2709.97    426.10 o 
   1   0  22      422.24      142.36    311.88 o 
   2   0  22    13901.64    12455.99    487.46 o 
   3   0  22      427.26      772.53    312.63 o 
   4   0  22    18714.40    18087.45    570.21 o 
   5   0  22      390.59      228.17    384.08 o 
   6   0  22     9218.53     9350.87    450.71 o 
   7   0  22       40.39      199.70    300.28 o 
   8   0  22    11233.74     9861.91    604.14 o 
   9   0  22        6.48     -177.67    762.83 o 
  10   0  22     6488.89     6345.78    561.99 o 
  11   0  22      829.40      166.28    554.28 o 
  12   0  22     6257.14     7006.54   1133.91 o 
  13   0  22      174.71     -409.16    409.16 o 
  14   0  22     9014.72     9437.17    597.55 o 
  15   0  22       28.76      444.61    451.09 o 
  16   0  22     2687.19     4622.82    755.02 o 
   1   1  22    14450.23    14582.04    363.32 o 
   2   1  22     2467.71     2204.26    232.21 o 
   3   1  22     8685.14     8151.80    305.93 o 
   4   1  22      100.92      301.47    211.11 o 
   5   1  22    15260.09    13482.83    357.67 o 
   6   1  22       33.48      268.09    218.76 o 
   7   1  22    13519.52    12573.14    393.45 o 
   8   1  22        4.18      687.69    260.24 o 
   9   1  22     5231.18     5591.68    375.47 o 
  10   1  22      235.50      171.46    332.47 o 
  11   1  22     6898.44     7169.31    391.63 o 
  12   1  22      770.26      906.68    315.20 o 
  13   1  22     7173.80     7135.46    403.91 o 
  14   1  22       11.54      686.97    363.10 o 
  15   1  22     3760.09     4678.07    516.76 o 
  16   1  22       55.27      594.09    442.31 o 
   0   2  22    11596.55    10095.90    459.05 o 
   1   2  22       46.47      208.95    213.84 o 
   2   2  22     8948.95     8422.24    302.56 o 
   3   2  22        1.11      171.93    210.17 o 
   4   2  22     9263.00     9080.62    311.29 o 
   5   2  22       36.80      646.39    343.67 o 
   6   2  22    10493.24    10275.85    370.06 o 
   7   2  22        3.25      -33.82    255.11 o 
   8   2  22     5715.90     6284.70    318.18 o 
   9   2  22        4.71       11.52    257.14 o 
  10   2  22     4822.53     4537.91    492.70 o 
  11   2  22      578.57      525.25    359.87 o 
  12   2  22     6116.77     6020.92    453.20 o 
  13   2  22      202.25      551.09    359.55 o 
  14   2  22     4426.58     4653.60    410.80 o 
  15   2  22      131.87      292.32    388.04 o 
  16   2  22     2603.56     3322.95    728.69 o 
   1   3  22     7447.86     6978.90    318.94 o 
   2   3  22       81.65       70.91    212.75 o 
   3   3  22     3524.58     3899.19    237.47 o 
   4   3  22       42.58      200.85    215.74 o 
   5   3  22     4274.38     4705.40    295.20 o 
   6   3  22        1.52      327.75    312.85 o 
   7   3  22     4896.46     4960.49    344.87 o 
   8   3  22        3.66      196.55    307.04 o 
   9   3  22     3607.41     3711.62    342.34 o 
  10   3  22      490.18      444.01    297.20 o 
  11   3  22     2786.02     2098.74    490.80 o 
  12   3  22      161.10     -568.08    596.27 o 
  13   3  22     3408.57     3627.31    402.70 o 
  14   3  22       62.64     -344.71    344.71 o 
  15   3  22     3303.64     2752.46    479.03 o 
   0   4  22     3903.95     3459.96    297.67 o 
   1   4  22        1.69      213.66    205.29 o 
   2   4  22     2481.37     2954.21    245.20 o 
   3   4  22        1.77      147.42    215.03 o 
   4   4  22     2999.69     2870.07    280.83 o 
   5   4  22      182.68      445.92    248.66 o 
   6   4  22     3189.72     3338.06    290.50 o 
   7   4  22       13.10      251.07    275.40 o 
   8   4  22     1686.43     2020.90    320.52 o 
   9   4  22       68.16     -179.41    264.58 o 
  10   4  22     1744.07     2186.34    323.14 o 
  11   4  22        6.11      123.44    290.62 o 
  12   4  22     1108.33     1767.67    401.77 o 
  13   4  22       44.85      -16.36    361.24 o 
  14   4  22     1362.49     3377.50   1351.86 o 
   1   5  22      300.49      362.33    217.57 o 
   2   5  22       28.91        5.98    215.05 o 
   3   5  22     1086.53      519.71    244.61 o 
   4   5  22      129.31       80.96    243.59 o 
   5   5  22      679.62      704.85    257.96 o 
   6   5  22       99.84      512.21    254.93 o 
   7   5  22      677.92      909.88    254.86 o 
   8   5  22       23.03       55.44    288.02 o 
   9   5  22     1036.51      806.01    305.00 o 
  10   5  22        0.43       25.16    294.95 o 
  11   5  22      344.68      591.21    307.85 o 
  12   5  22        3.86      -21.54    435.41 o 
  13   5  22      240.22      967.85    406.43 o 
   0   6  22      243.20      580.64    317.24 o 
   1   6  22        7.49       28.37    218.25 o 
   2   6  22        5.65     -234.01    234.01 o 
   3   6  22        6.91      281.14    281.05 o 
   4   6  22       66.34      193.26    257.33 o 
   5   6  22       11.74      345.76    252.70 o 
   6   6  22       89.25      503.23    256.63 o 
   7   6  22        0.38      524.33    257.43 o 
   8   6  22      176.18       97.30    283.43 o 
   9   6  22       74.02      291.37    305.89 o 
  10   6  22       19.18      121.29    297.74 o 
  11   6  22       98.99      199.63    303.65 o 
   1   7  22       40.86      238.07    268.89 o 
   2   7  22       72.58      481.61    255.28 o 
   3   7  22       28.66      405.58    255.33 o 
   4   7  22       24.55      461.56    261.18 o 
   5   7  22       64.93      656.88    261.04 o 
   6   7  22        0.15      583.27    333.40 o 
   7   7  22      201.80      134.77    316.11 o 
   8   7  22       12.02       54.09    298.92 o 
   9   7  22       84.32      333.04    384.68 o 
   0   8  22      508.09     1577.49    488.82 o 
   1   8  22       86.64      646.01    300.58 o 
   2   8  22      489.42      363.30    271.66 o 
   3   8  22       26.25      552.46    268.65 o 
   4   8  22      469.69      617.69    299.97 o 
   5   8  22       95.80      537.78    302.25 o 
   1   1  23      672.81     1653.93    235.95 o 
   2   1  23     1625.96     1570.90    234.67 o 
   3   1  23      851.45     1242.11    286.69 o 
   4   1  23      376.96      449.18    225.29 o 
   5   1  23     2043.18     2508.02    257.90 o 
   6   1  23      480.98      522.78    228.83 o 
   7   1  23      529.36     1144.70    253.05 o 
   8   1  23       48.20      405.92    252.19 o 
   9   1  23      100.33      324.19    301.26 o 
  10   1  23      176.42      972.62    304.13 o 
  11   1  23      773.74     1170.62    323.70 o 
  12   1  23       92.26      688.49    305.88 o 
  13   1  23      228.66      594.91    348.08 o 
  14   1  23       73.74      507.70    469.28 o 
  15   1  23       50.35      598.52    379.06 o 
   0   2  23     1717.90     2918.62    353.88 o 
   1   2  23       73.59     -215.12    215.12 o 
   2   2  23     1693.45     1993.58    242.11 o 
   3   2  23       94.56      530.49    225.45 o 
   4   2  23     2437.29     2687.50    268.18 o 
   5   2  23       77.26      410.66    244.47 o 
   6   2  23     2171.19     2097.41    301.39 o 
   7   2  23        1.20      452.08    254.61 o 
   8   2  23     1312.39     2278.80    335.40 o 
   9   2  23       11.99      342.52    261.28 o 
  10   2  23     1977.38     2364.10    330.04 o 
  11   2  23      273.76      485.44    262.58 o 
  12   2  23     1150.44     1332.74    573.46 o 
  13   2  23       83.75      -42.78    307.18 o 
  14   2  23      700.30      886.39    317.97 o 
  15   2  23        5.73      166.55    355.15 o 
   1   3  23     4352.29     4614.34    272.93 o 
   2   3  23      178.80      203.35    218.14 o 
   3   3  23     4667.36     4362.06    265.54 o 
   4   3  23       61.24      376.91    251.45 o 
   5   3  23     4242.66     4392.24    299.71 o 
   6   3  23       90.90      -58.95    277.44 o 
   7   3  23     3301.59     3540.31    393.80 o 
   8   3  23       22.00      163.45    279.63 o 
   9   3  23     3185.81     3401.79    437.88 o 
  10   3  23        9.74       46.73    444.17 o 
  11   3  23     3211.13     3381.76    420.70 o 
  12   3  23      203.97      568.63    383.36 o 
  13   3  23     1600.39     1155.60    632.31 o 
  14   3  23       19.64     -225.14    457.41 o 
   0   4  23     7713.51     6721.61    397.89 o 
   1   4  23       50.88      227.93    214.12 o 
   2   4  23     6297.02     6038.68    286.22 o 
   3   4  23      105.37      473.60    242.90 o 
   4   4  23     4858.04     5024.65    300.77 o 
   5   4  23       28.74      446.79    323.10 o 
   6   4  23     5180.15     4904.25    352.93 o 
   7   4  23       40.32      335.33    283.96 o 
   8   4  23     4521.96     4199.10    352.63 o 
   9   4  23       14.65       80.50    277.19 o 
  10   4  23     3573.45     3646.28    347.16 o 
  11   4  23      403.18      577.84    315.85 o 
  12   4  23     3189.54     3583.88    436.01 o 
  13   4  23       68.41      244.71    380.28 o 
   1   5  23     3664.74     3815.35    259.24 o 
   2   5  23       63.63       95.56    242.50 o 
   3   5  23     7856.06     6831.45    335.11 o 
   4   5  23        1.21      505.33    239.45 o 
   5   5  23     6053.87     5797.50    319.96 o 
   6   5  23       13.47       31.04    237.89 o 
   7   5  23     3620.32     3665.97    304.07 o 
   8   5  23       33.42     -211.16    286.49 o 
   9   5  23     3872.66     3896.07    354.68 o 
  10   5  23       98.24        0.52    303.41 o 
  11   5  23     4117.16     4183.67    376.40 o 
  12   5  23      342.85      182.80    384.99 o 
   0   6  23     6439.65     6712.14    496.49 o 
   1   6  23      105.55      172.69    262.96 o 
   2   6  23     5322.14     4947.41    308.87 o 
   3   6  23       38.32      244.31    291.84 o 
   4   6  23     5350.70     5082.46    348.73 o 
   5   6  23        1.52      329.95    241.95 o 
   6   6  23     5883.02     5384.52    361.73 o 
   7   6  23        8.51      776.49    258.79 o 
   8   6  23     3811.48     3914.62    362.17 o 
   9   6  23       42.70      369.36    402.62 o 
  10   6  23     3356.23     3840.43    359.73 o 
   1   7  23     4472.78     3796.90    296.49 o 
   2   7  23       74.25      314.51    254.94 o 
   3   7  23     3693.41     3613.86    297.02 o 
   4   7  23       56.84       99.28    256.80 o 
   5   7  23     3862.19     3797.86    312.74 o 
   6   7  23       37.07     -194.40    297.44 o 
   7   7  23     4080.26     4554.08    367.06 o 
   0   0  24    16712.79    13885.13    911.64 o 
   1   0  24      841.90      999.44    357.54 o 
   2   0  24     6040.93     5364.50    397.68 o 
   3   0  24      953.54      729.07    321.11 o 
   4   0  24     5966.95     6014.87    540.45 o 
   5   0  24       42.11     -172.38    306.50 o 
   6   0  24    13446.01    13764.03    533.60 o 
   7   0  24       51.32      689.73    439.40 o 
   8   0  24     6879.59     6849.44    561.24 o 
   9   0  24       35.32      502.10    443.20 o 
  10   0  24     6201.66     5832.17    544.05 o 
  11   0  24      599.48      337.60    426.68 o 
  12   0  24     6044.62     6533.13    985.62 o 
  13   0  24       30.68      727.45    616.10 o 
  14   0  24     3961.06     4636.38    525.11 o 
  15   0  24       56.23     -624.78    624.78 o 
   1   1  24    13322.50    12426.01    360.32 o 
   2   1  24      255.68      503.80    239.90 o 
   3   1  24     6065.40     5559.39    309.55 o 
   4   1  24      737.97      658.81    229.69 o 
   5   1  24     7593.33     7159.13    303.97 o 
   6   1  24      366.81      926.43    271.04 o 
   7   1  24    10734.55     9515.43    437.31 o 
   8   1  24      334.57      633.38    295.41 o 
   9   1  24     7429.38     7454.82    396.06 o 
  10   1  24      136.64      797.69    313.81 o 
  11   1  24     3313.91     3632.72    488.69 o 
  12   1  24      342.32      388.58    321.56 o 
  13   1  24     3940.96     4595.56    379.71 o 
  14   1  24      199.40      333.63    430.85 o 
   0   2  24     6877.20     6123.98    394.79 o 
   1   2  24        2.19     -113.08    215.29 o 
   2   2  24     6675.23     6686.76    298.15 o 
   3   2  24      133.88      201.74    226.83 o 
   4   2  24     8475.94     7827.98    331.81 o 
   5   2  24       56.91     -238.25    277.07 o 
   6   2  24     7177.10     6599.77    364.48 o 
   7   2  24      168.61      829.78    285.11 o 
   8   2  24     3789.34     4005.93    297.66 o 
   9   2  24        4.07     -120.82    301.99 o 
  10   2  24     3959.79     3776.52    337.82 o 
  11   2  24      280.12     1217.78    317.35 o 
  12   2  24     4646.35     4027.99    417.90 o 
  13   2  24      357.92      541.72    371.07 o 
  14   2  24     3569.18     4560.44    675.21 o 
   1   3  24     4052.22     3694.15    253.48 o 
   2   3  24        8.72       78.82    217.17 o 
   3   3  24     3962.45     3997.79    264.26 o 
   4   3  24        2.18      191.34    243.87 o 
   5   3  24     3853.98     4029.39    337.52 o 
   6   3  24      131.06      481.84    297.26 o 
   7   3  24     2836.48     2539.75    319.11 o 
   8   3  24        2.93      277.02    299.63 o 
   9   3  24     3049.24     2839.89    325.66 o 
  10   3  24      169.67      370.41    368.54 o 
  11   3  24     2972.44     2512.73    575.97 o 
  12   3  24      324.00       72.27    383.22 o 
  13   3  24     2656.11     2763.17    591.69 o 
   0   4  24     3683.25     3064.99    431.83 o 
   1   4  24      145.97      463.90    221.23 o 
   2   4  24     2143.49     2257.84    323.57 o 
   3   4  24        4.66       33.47    286.61 o 
   4   4  24     1505.80      983.30    260.73 o 
   5   4  24      593.59      846.75    255.79 o 
   6   4  24     2445.58     2676.31    324.72 o 
   7   4  24        4.03      477.95    299.39 o 
   8   4  24     2392.49     2658.73    332.68 o 
   9   4  24      148.29      435.41    301.06 o 
  10   4  24      930.86      983.77    312.74 o 
  11   4  24       36.29      -49.24    372.55 o 
  12   4  24      853.27      784.32    390.61 o 
   1   5  24      808.13      960.77    223.75 o 
   2   5  24      114.12      210.93    272.78 o 
   3   5  24      112.89     1152.32    258.16 o 
   4   5  24      169.04      432.85    252.31 o 
   5   5  24      750.89     1105.69    261.45 o 
   6   5  24      217.61      389.88    300.51 o 
   7   5  24      976.70     1513.05    312.41 o 
   8   5  24       65.05      -61.48    292.54 o 
   9   5  24      460.95      532.30    318.61 o 
  10   5  24       12.46      196.26    319.43 o 
  11   5  24      218.91      403.48    323.59 o 
   0   6  24      118.42      255.73    321.63 o 
   1   6  24      148.39      466.82    241.18 o 
   2   6  24       12.01     -213.16    244.82 o 
   3   6  24       22.95      352.83    251.72 o 
   4   6  24      127.38      422.65    263.25 o 
   5   6  24       87.07      394.74    256.91 o 
   6   6  24        3.22      433.89    317.51 o 
   7   6  24        1.29      278.99    266.18 o 
   8   6  24        7.04      399.98    327.62 o 
   9   6  24        2.21      177.26    641.45 o 
   1   7  24       24.99      467.68    321.40 o 
   2   7  24      205.72      389.99    265.29 o 
   3   7  24       75.67      116.28    253.47 o 
   4   7  24        8.05     -169.00    273.13 o 
   5   7  24       60.28      717.77    275.81 o 
   1   1  25      967.13     1461.95    241.47 o 
   2   1  25       65.77      -99.82    244.47 o 
   3   1  25      932.65     1043.81    264.94 o 
   4   1  25      148.58      154.13    234.60 o 
   5   1  25      227.16      930.62    239.05 o 
   6   1  25       16.61      620.82    254.82 o 
   7   1  25      296.08      808.32    269.63 o 
   8   1  25      121.07      263.30    323.64 o 
   9   1  25      587.00      996.52    316.13 o 
  10   1  25      216.86      904.35    319.87 o 
  11   1  25      179.82      208.72    547.29 o 
  12   1  25       20.84      617.08    324.01 o 
  13   1  25      117.55      447.74    570.05 o 
   0   2  25     1465.93     2010.35    394.26 o 
   1   2  25       77.55      189.69    220.44 o 
   2   2  25     1754.12     1757.18    242.67 o 
   3   2  25        0.69     -249.83    249.83 o 
   4   2  25     1507.62     2088.94    267.39 o 
   5   2  25       44.50      432.15    404.18 o 
   6   2  25     1004.28     1615.65    306.80 o 
   7   2  25      154.58      759.13    294.92 o 
   8   2  25     1379.43     1714.45    411.45 o 
   9   2  25      129.86      235.84    298.84 o 
  10   2  25     1500.58     1706.19    427.42 o 
  11   2  25        9.99      527.77    309.32 o 
  12   2  25      789.85     1156.31    386.09 o 
  13   2  25      332.12      544.59    385.25 o 
   1   3  25     3914.67     3532.41    268.36 o 
   2   3  25      163.33      152.84    301.31 o 
   3   3  25     2529.49     2631.74    247.45 o 
   4   3  25       65.72      460.70    245.40 o 
   5   3  25     3423.44     3362.74    323.76 o 
   6   3  25        2.40      426.69    296.93 o 
   7   3  25     3211.57     3625.92    336.06 o 
   8   3  25        5.89     -175.15    277.14 o 
   9   3  25     2487.84     2524.04    293.02 o 
  10   3  25       98.49     -176.69    308.43 o 
  11   3  25     1856.66     1830.52    419.79 o 
  12   3  25      105.55      124.74    390.45 o 
   0   4  25     4357.73     4377.55    377.48 o 
   1   4  25       65.57      596.59    275.00 o 
   2   4  25     4213.74     3963.50    290.96 o 
   3   4  25       57.43      374.56    243.37 o 
   4   4  25     4985.57     4736.98    305.66 o 
   5   4  25        8.43      319.37    240.11 o 
   6   4  25     4102.66     3766.59    339.26 o 
   7   4  25        1.95       83.26    278.53 o 
   8   4  25     3079.54     3338.78    345.11 o 
   9   4  25       45.22      -21.63    293.07 o 
  10   4  25     3716.32     4093.32    484.08 o 
  11   4  25      249.39      202.22    385.08 o 
   1   5  25     4652.45     4485.85    336.07 o 
   2   5  25       37.16      406.27    252.25 o 
   3   5  25     3046.59     2593.41    348.42 o 
   4   5  25        1.60      507.09    260.09 o 
   5   5  25     4351.99     3984.19    332.86 o 
   6   5  25       13.33      695.23    267.59 o 
   7   5  25     3999.70     4410.01    491.30 o 
   8   5  25        6.56      120.22    301.27 o 
   9   5  25     3164.67     3171.22    512.58 o 
   0   6  25     3714.90     3409.41    366.85 o 
   1   6  25       13.16      295.63    247.45 o 
   2   6  25     4848.55     4638.87    351.97 o 
   3   6  25        0.50      350.98    258.47 o 
   4   6  25     4454.57     3774.89    403.23 o 
   5   6  25      134.45      566.01    268.04 o 
   6   6  25     3001.00     3422.59    305.49 o 
   7   6  25       49.49      572.22    678.96 o 
   0   0  26    10918.89     9367.54    795.65 o 
   1   0  26      177.52       57.03    386.44 o 
   2   0  26     5770.95     5258.60    409.28 o 
   3   0  26      417.15      808.93    328.25 o 
   4   0  26     4841.96     5400.96    414.87 o 
   5   0  26       61.78      294.86    449.89 o 
   6   0  26     6676.47     5063.63    522.24 o 
   7   0  26       22.62       93.94    901.40 o 
   8   0  26     5483.24     6005.14   1143.98 o 
   9   0  26       60.32      543.71    460.64 o 
  10   0  26     5178.80     5355.50   1265.88 o 
  11   0  26      196.44     1047.75    486.41 o 
  12   0  26     4205.42     4497.32    530.69 o 
   1   1  26     8281.82     7406.91    391.97 o 
   2   1  26      338.77      768.30    264.45 o 
   3   1  26     5390.13     4505.43    309.44 o 
   4   1  26        1.57       73.58    250.13 o 
   5   1  26     8311.65     8126.68    361.47 o 
   6   1  26       74.66      459.84    266.43 o 
   7   1  26     5226.52     5532.80    381.20 o 
   8   1  26       19.90      736.18    311.57 o 
   9   1  26     4058.76     4663.04    378.70 o 
  10   1  26       12.09      -71.47    316.40 o 
  11   1  26     4827.96     4623.06    393.55 o 
  12   1  26      365.57     1008.04    512.15 o 
   0   2  26     7318.91     6825.59    519.66 o 
   1   2  26        9.20     -229.19    229.19 o 
   2   2  26     4341.37     4453.02    277.66 o 
   3   2  26      177.07       63.59    264.11 o 
   4   2  26     4889.76     4166.20    338.41 o 
   5   2  26        9.93     -159.75    290.06 o 
   6   2  26     6381.96     6160.02    413.40 o 
   7   2  26      213.31      957.33    339.94 o 
   8   2  26     3471.66     3446.32    410.54 o 
   9   2  26      220.75      922.68    380.44 o 
  10   2  26     2773.83     3180.53    358.07 o 
  11   2  26      745.50     1332.26    340.35 o 
  12   2  26     3109.40     3846.19    431.57 o 
   1   3  26     2701.71     2750.00    259.47 o 
   2   3  26        0.93      330.14    222.35 o 
   3   3  26     2578.91     2828.79    282.57 o 
   4   3  26       48.27       64.17    278.94 o 
   5   3  26     3542.54     3239.97    460.72 o 
   6   3  26        9.85      268.02    289.30 o 
   7   3  26     2642.20     3245.15    386.34 o 
   8   3  26       24.64      690.00    426.68 o 
   9   3  26     1931.49     2572.60    393.44 o 
  10   3  26       86.37      353.45    355.80 o 
  11   3  26     1988.21     2053.44    529.76 o 
   0   4  26     2149.42     2838.74    355.03 o 
   1   4  26        0.36      241.09    239.00 o 
   2   4  26     1601.88     1878.20    283.36 o 
   3   4  26       29.99       25.47    243.53 o 
   4   4  26     1536.27     1209.27    264.59 o 
   5   4  26      147.60      155.90    240.98 o 
   6   4  26     1703.46     1510.91    286.67 o 
   7   4  26        1.18     -128.71    293.95 o 
   8   4  26     1461.14     1515.40    322.85 o 
   9   4  26       18.86       51.08    303.90 o 
   1   5  26      470.20      622.35    251.97 o 
   2   5  26        8.80      118.51    292.10 o 
   3   5  26      409.84      607.83    254.71 o 
   4   5  26       51.05      208.42    281.07 o 
   5   5  26      362.97      905.70    267.05 o 
   6   5  26       80.17      923.39    414.00 o 
   7   5  26      509.74      206.80    370.99 o 
   0   6  26        3.87     -259.97    409.66 o 
   1   6  26        9.92      315.70    289.05 o 
   2   6  26        3.92      441.95    263.67 o 
   3   6  26        9.51     -242.54    259.66 o 
   1   1  27      591.11     1029.63    261.48 o 
   2   1  27       62.76      436.99    247.58 o 
   3   1  27      747.54     1464.64    269.03 o 
   4   1  27       48.62      288.36    268.64 o 
   5   1  27      652.54     1273.38    281.87 o 
   6   1  27       87.12      267.71    304.08 o 
   7   1  27       27.02       98.87    297.18 o 
   8   1  27       32.05     -149.81    305.44 o 
   9   1  27      119.64      495.19    420.81 o 
  10   1  27       34.03       22.16    331.15 o 
  11   1  27      662.79      963.49    335.84 o 
   0   2  27     2355.07     2656.82    358.90 o 
   1   2  27        7.38      295.05    228.47 o 
   2   2  27      836.60     1684.99    267.06 o 
   3   2  27      172.84       24.52    280.04 o 
   4   2  27      734.87      908.59    331.87 o 
   5   2  27       12.51      -56.71    382.72 o 
   6   2  27     1258.55     1557.65    304.07 o 
   7   2  27      331.38      401.30    428.19 o 
   8   2  27      698.03      632.74    581.11 o 
   9   2  27      264.15      836.80    472.60 o 
  10   2  27     1071.16      800.26    365.63 o 
   1   3  27     3356.68     3505.93    262.52 o 
   2   3  27       34.64      -21.51    235.24 o 
   3   3  27     1757.70     2006.36    277.38 o 
   4   3  27      236.10      275.82    320.55 o 
   5   3  27     1638.81     2191.67    305.31 o 
   6   3  27       11.95      433.71    376.01 o 
   7   3  27     2578.24     2551.81    335.82 o 
   8   3  27       95.66      699.33    311.67 o 
   9   3  27     2819.93     3000.46    555.78 o 
   0   4  27     2967.01     2970.70    373.83 o 
   1   4  27       14.95      429.11    234.45 o 
   2   4  27     3222.70     2788.60    288.59 o 
   3   4  27       70.68      276.76    250.50 o 
   4   4  27     3555.08     3538.32    301.64 o 
   5   4  27       80.23      601.30    301.36 o 
   6   4  27     3141.93     3124.21    341.51 o 
   7   4  27        4.91      281.51    298.92 o 
   1   5  27     3008.91     3380.81    299.69 o 
   2   5  27       46.48      362.84    254.27 o 
   3   5  27     3304.55     3530.13    372.36 o 
   4   5  27       29.25      181.47    263.16 o 
   5   5  27     2877.48     2408.38    469.75 o 
   0   0  28     7181.57     7112.91    755.71 o 
   1   0  28       51.85       72.51    398.75 o 
   2   0  28     4848.11     3960.45    477.20 o 
   3   0  28       16.65     -388.23    388.23 o 
   4   0  28     3374.27     3143.58    376.01 o 
   5   0  28      283.50      320.36    413.25 o 
   6   0  28     3812.61     3204.42    507.92 o 
   7   0  28        8.95      543.10    457.90 o 
   8   0  28     5255.88     5313.60   1235.84 o 
   9   0  28        5.32      122.68    447.89 o 
   1   1  28     6165.37     5154.21    315.93 o 
   2   1  28        3.15      331.36    249.76 o 
   3   1  28     4575.85     4138.23    315.32 o 
   4   1  28      247.44      448.79    455.71 o 
   5   1  28     4132.60     4321.53    351.59 o 
   6   1  28        8.30      209.64    372.25 o 
   7   1  28     4266.09     4244.29    369.35 o 
   8   1  28        8.04      359.23    321.67 o 
   9   1  28     4374.30     4886.06    393.14 o 
   0   2  28     5574.38     5653.01    538.65 o 
   1   2  28        1.69      610.33    237.92 o 
   2   2  28     4228.99     4146.13    305.89 o 
   3   2  28        6.49      114.80    408.39 o 
   4   2  28     3026.88     3003.93    349.69 o 
   5   2  28       73.29      241.27    291.43 o 
   6   2  28     2593.22     2422.25    341.30 o 
   7   2  28       50.23     -195.72    365.19 o 
   8   2  28     3953.01     4950.70    740.64 o 
   1   3  28     2277.22     2058.56    251.48 o 
   2   3  28      143.20      631.05    260.40 o 
   3   3  28     1803.51     1479.16    304.42 o 
   4   3  28      119.96      922.94    410.14 o 
   5   3  28     2764.32     2290.26    328.60 o 
   6   3  28      360.42      654.01    318.61 o 
   7   3  28     1537.89     1696.28    316.72 o 
   0   4  28     1637.89     1492.98    365.83 o 
   1   4  28       14.54       84.94    267.01 o 
   2   4  28     1088.05     1391.88    269.49 o 
   3   4  28       78.79      119.42    253.40 o 
   4   4  28     1167.17     1882.32    287.06 o 
   5   4  28       35.12      141.34    789.40 o 
   1   1  29      504.36     1010.08    308.14 o 
   2   1  29      139.66     1121.60    513.84 o 
   3   1  29      345.68      558.94    269.04 o 
   4   1  29        4.41      293.71    347.13 o 
   5   1  29      238.73      443.65    307.74 o 
   6   1  29       34.84      337.55    361.92 o 
   0   2  29     1366.40     1273.71    352.32 o 
   1   2  29       20.09      517.84    269.27 o 
   2   2  29      929.41     1065.50    280.30 o 
   3   2  29        7.49      173.64    535.66 o 
   4   2  29      333.13      586.03    297.25 o 
   5   2  29        3.42      533.89    306.99 o 
   6   2  29      649.04     1258.24    518.86 o 
   1   3  29     2545.22     3252.63    324.02 o 
   2   3  29        0.46      311.10    450.17 o 
   3   3  29     1131.71     1551.19    325.79 o 
   0   0  30     4693.29     4801.67    746.33 o 
   1   0  30       32.68     -139.07    428.39 o 
   2   0  30     3215.77     2894.16    620.96 o 
   3   0  30       36.14     -302.00    413.36 o 
   1   1  30     4010.93     3760.83    351.55 o 
   2   1  30        0.52      250.13    381.20 o 
   3   1  30     3359.85     5384.78    682.43 o 
                                                 
